# Supplementary material for: Structural basis for transthiolation intermediates in the ubiquitin pathway
Source: Nature. 2024 Aug 14;633(8028):216–23. doi: 10.1038/s41586-024-07828-9 (PMC11374688; doi:10.1038/s41586-024-07828-9)
Supplement: Supplementary file 3 — Statistics and data collection information for cryo-EM reconstructions and molecular models. The file is broken down into two sheets by samples with one sheet for singly and doubly loaded E1–Ub–E2 complexes and one sheet for the E2–Ub-E3 complexes. [file 41586_2024_7828_MOESM3_ESM.xlsx]

## Sheet: E1-Ub-E2
Sample/Structure	Doubly loaded - Consensus	Doubly loaded - Ub(T) donor (2Ub-1) 3D Class 1	Doubly loaded - Ub(T) acceptor (2Ub-10) - 3D Class 10	Singly loaded E1-Ub(T)-E2 - Consensus	Singly loaded E1-Ub(T)-E2 - Ub(T) donor (1Ub-1) 3D Class 1	Singly loaded E1-Ub(T)-E2 - Ub(T) acceptor (1Ub-10) - 3D Class 10	Doubly loaded E1-Ub(T)-E2 - 3D Cluster 1	Doubly loaded E1-Ub(T)-E2 - 3D Cluster 2	Doubly loaded E1-Ub(T)-E2 - 3D Cluster 3	Doubly loaded E1-Ub(T)-E2 - 3D Cluster 4	Doubly loaded E1-Ub(T)-E2 - 3D Cluster 5	Doubly loaded E1-Ub(T)-E2 - 3D Cluster 1 State 1	Doubly loaded E1-Ub(T)-E2 - 3D Cluster 5 State 10	Singly loaded E1-Ub(T)-E2 - 3D Cluster 1	Singly loaded E1-Ub(T)-E2 - 3D Cluster 2	Singly loaded E1-Ub(T)-E2 - 3D Cluster 3	Singly loaded E1-Ub(T)-E2 - 3D Cluster 4	Singly loaded E1-Ub(T)-E2 - 3D Cluster 5	Singly loaded E1-Ub(T)-E2 - 3D Cluster 1 State 1	Singly loaded E1-Ub(T)-E2 - 3D Cluster 1 State 10	Singly loaded E1-Ub(T)-E2 - 3D Cluster 5 State 1	Singly loaded E1-Ub(T)-E2 - 3D Cluster 5 State 10
PDB Code	9B5C	9B5D	9B5E	9B5M	9B5N	9B5O	9B5F	9B5G	9B5H	9B5I	9B5J	9B5K	9B5L	9B5P	9B5Q	9B5R	9B5S	9B5T	9B5U	9B5V	9B5W	9B5X
EMDB Code	EMD-44207	EMD-44208	EMD-44209	EMD-44217	EMD-44218	EMD-44219	EMD-44210	EMD-44211	EMD-44212	EMD-44213	EMD-44214	EMD-44215	EMD-44216	EMD-44220	EMD-44221	EMD-44222	EMD-44223	EMD-44224	EMD-44225	EMD-44226	EMD-44227	EMD-44228
Data collection and processing
Magnification (x)	22500	22500	22500	22500	22500	25000	22500	22500	22500	22500	22500	22500	22500	22500	22500	22500	22500	22500	22500	22500	22500	22500
Voltage (kV)	300	300	300	300	300	300	300	300	300	300	300	300	300	300	300	300	300	300	300	300	300	300
Electron exposure (e–/Å2)	72	72	72	72	72	72	72	72	72	72	72	72	72	72	72	72	72	72	72	72	72	72
Defocus range (μm) *	-1.0 to -2.5, -0.8 to -2.5	-1.0 to -2.5, -0.8 to -2.5	-1.0 to -2.5, -0.8 to -2.5	-1.0 to -2.5, -0.8 to -2.5	-1.0 to -2.5, -0.8 to -2.5	-1.0 to -2.5, -0.8 to -2.5	-1.0 to -2.5, -0.8 to -2.5	-1.0 to -2.5, -0.8 to -2.5	-1.0 to -2.5, -0.8 to -2.5	-1.0 to -2.5, -0.8 to -2.5	-1.0 to -2.5, -0.8 to -2.5	-1.0 to -2.5, -0.8 to -2.5	-1.0 to -2.5, -0.8 to -2.5	-1.0 to -2.5, -0.8 to -2.5	-1.0 to -2.5, -0.8 to -2.5	-1.0 to -2.5, -0.8 to -2.5	-1.0 to -2.5, -0.8 to -2.5	-1.0 to -2.5, -0.8 to -2.5	-1.0 to -2.5, -0.8 to -2.5	-1.0 to -2.5, -0.8 to -2.5	-1.0 to -2.5, -0.8 to -2.5	-1.0 to -2.5, -0.8 to -2.5
Pixel size (Å)	1.064	1.064	1.064	1.064	1.064	1.064	1.064	1.064	1.064	1.064	1.064	1.064	1.064	1.064	1.064	1.064	1.064	1.064	1.064	1.064	1.064	1.064
Symmetry imposed	C1	C1	C1	C1	C1	C1	C1	C1	C1	C1	C1	C1	C1	C1	C1	C1	C1	C1	C1	C1	C1	C1
Initial particle images (no.)	1610345	1610345	1610345	1610345	1610345	1610345	1610345	1610345	1610345	1610345	1610345	1610345	1610345	1610345	1610345	1610345	1610345	1610345	1610345	1610345	1610345	1610345
Final particle images (no.)	1295595	127965	141177	314750	35350	33563	115158	330394	402821	324446	122776	12926	12618	30181	84008	100263	75630	24668	4210	3048	3316	2995
Map resolution (Å)	2.5	2.8	2.81	2.79	3.12	3.19	2.78	2.67	2.69	2.7	2.86	3.16	3.3	3.08	2.95	2.95	2.96	3.16	3.67	3.94	3.96	4.16
FSC threshold	0.143	0.143	0.143	0.143	0.143	0.143	0.143	0.143	0.143	0.143	0.143	0.143	0.143	0.143	0.143	0.143	0.143	0.143	0.143	0.143	0.143	0.143
Map resolution range (Å)	2.38 - 4.64	2.45 - 5.47	2.41 - 5.31	2.39 - 5.64	2.75 - 6.20	2.76 - 6.44	2.38 - 6.40	2.35 - 5.59	2.35 - 5.19	2.35 - 5.40	2.46 - 5.96	2.89 - 6.89	3.05 - 6.98	2.69 - 6.62	2.56 - 5.96	2.57 - 5.68	2.62 -6.29	2.77 - 7.25	3.32 - 7.88	3.65 - 8.62	3.61 - 7.90	3.75 - 8.58
Map sharpening B factor (Å2)	-60	-60	-60	-60	-60	-60	-60	-60	-60	-60	-60	-30	-30	-60	-60	-60	-60	-60	0	0	0	0
Refinement
Initial model used (PDB code)	4II2, 6O82	4II2, 6O82	4II2, 6O82	4II2, 6O82	4II2, 6O82	4II2, 6O82	4II2, 6O82	4II2, 6O82	4II2, 6O82	4II2, 6O82	4II2, 6O82	4II2, 6O82	4II2, 6O82	4II2, 6O82	4II2, 6O82	4II2, 6O82	4II2, 6O82	4II2, 6O82	4II2, 6O82	4II2, 6O82	4II2, 6O82	4II2, 6O82
Model resolution (Å)	2.6	3.04	3.08	2.94	3.28	3.33	2.93	2.79	2.8	2.86	3.02	3.45	3.67	3.26	3.1	3.09	3.14	3.34	4.01	4.32	4.27	6.07
FSC threshold	0.5	0.5	0.5	0.5	0.5	0.5	0.5	0.5	0.5	0.5	0.5	0.5	0.5	0.5	0.5	0.5	0.5	0.5	0.5	0.5	0.5	0.5
Model composition
Non-hydrogen atoms	9536	10128	10128	8935	9527	9527	9536	9536	9536	9536	9525	10128	10117	8935	8935	8935	8935	8935	9527	9527	9527	9527
Protein residues	1209	1283	1283	1133	1207	1207	1209	1209	1209	1209	1209	1283	1283	1133	1133	1133	1133	1133	1207	1207	1207	1207
Ligands	4	4	4	4	4	4	4	4	5	5	2	4	2	4	4	4	4	4	4	4	4	4
B factors (Å2)
Protein	84.61	78.57	101.05	107.94	70.85	77.51	96.29	86.48	89.49	98.98	105.82	112.27	141.14	72.43	78.16	85.36	64.1	90.59	143.81	169.95	162.86	223.06
Ligand	82.08	75.34	101.17	100.56	54.07	55.71	92.56	82.8	88.99	101.55	92.74	110.96	131.6	55.82	65.28	75.39	52.58	84.28	121.38	146.05	141.83	224.92
R.m.s. deviations
Bond lengths (Å)	0.003	0.003	0.003	0.002	0.003	0.003	0.004	0.003	0.003	0.003	0.003	0.003	0.004	0.002	0.003	0.003	0.003	0.003	0.003	0.003	0.004	0.002
Bond angles (°)	0.481	0.464	0.441	0.445	0.464	0.437	0.473	0.465	0.462	0.451	0.458	0.449	0.484	0.446	0.463	0.451	0.455	0.444	0.471	0.511	0.516	0.442
Validation
MolProbity score	0.87	0.89	0.92	0.83	1.13	0.87	0.92	0.88	0.83	0.83	1.07	1.03	1.19	1.1	0.96	0.94	0.9	0.9	1.27	1.5	1.28	1.2
Clashscore	1.37	1.39	1.39	1.18	2.16	1.37	1.58	1.42	1.16	1.16	1.53	1.58	2.48	1.97	1.41	1.3	1.18	1.58	3.01	4.32	3.11	2.74
Poor rotamers (%)	0.66	1.06	1.15	0.91	0.66	0.85	0.94	0.94	0.85	0.85	1.04	1.33	1.42	1.51	1.31	1.31	1.21	0.91	1.7	2.36	1.32	1.51
Ramachandran plot
Favored (%)	98.33	98.51	98.27	98.05	97.25	98.33	97.92	98	98.17	98.17	97.08	97.88	97.8	98.05	98.05	98.31	98.05	98.13	98.33	98	97.58	98.08
Allowed (%)	1.67	1.49	1.73	1.95	2.5	1.67	2.08	2	1.83	1.83	2.92	2.12	2.2	1.95	1.95	1.69	1.95	1.87	1.67	1.83	2.25	1.92
Disallowed (%)	0	0	0	0	0.25	0	0	0	0	0	0	0	0	0	0	0	0	0	0	0.17	0.17	0
* Dataset 1 defocus -1.0 to -2.5
Dataset 2 defocus -0.8 to -2.5

## Sheet: E2-Ub-E3
Sample/Structure	State 1 - 3D Class 1	State 2 - 3D Class 2	State 3 - 3D Class 3	State 4 - 3D Class 4	State 5 - 3D Class 5	State 6 - 3D Class 6	State 7 - 3D Class 7
PDB Code	9B55	9B56	9B57	9B58	9B59	9B5A	9B5B
EMDB Code	EMD-44200	EMD-44201	EMD-44202	EMD-44203	EMD-44204	EMD-44205	EMD-44206
Data collection and processing
Magnification (x)	22500	22500	22500	22500	22500	25000	22500
Voltage (kV)	300	300	300	300	300	300	300
Electron exposure (e–/Å2)	72	72	72	72	72	72	72
Defocus range (μm)	-0.8 to -2.5	-0.8 to -2.5	-0.8 to -2.5	-0.8 to -2.5	-0.8 to -2.5	-0.8 to -2.5	-0.8 to -2.5
Pixel size (Å)	1.064	1.064	1.064	1.064	1.064	1.064	1.064
Symmetry imposed	C1	C1	C1	C1	C1	C1	C1
Initial particle images (no.)	2428313	2428313	2428313	2428313	2428313	2428313	2428313
Final particle images (no.)	204763	115970	169620	103055	79978	46757	94260
Map resolution (Å)	3.23	3.35	3.37	3.39	3.49	3.65	3.31
FSC threshold	0.143	0.143	0.143	0.143	0.143	0.143	0.143
Map resolution range (Å)	2.74 - 4.73	2.91 - 6.37	2.85 - 6.06	2.87 - 6.77	2.98 - 6.86	3.11 - 7.67	2.81 - 6.45
Map sharpening B factor (Å2)	-60	-40	-40	-40	-40	-40	-40
Refinement
Initial model used (PDB code)	3JW0, 4II2, 6O82	3JW0, 4II2, 6O82	3JW0, 4II2, 6O82	3JW0, 4II2, 6O82	3JW0, 4II2, 6O82	3JW0, 4II2, 6O82	3JW0, 4II2, 6O82
Model resolution (Å)	3.32	3.59	3.53	3.59	3.62	4	3.48
FSC threshold	0.5	0.5	0.5	0.5	0.5	0.5	0.5
Model composition
Non-hydrogen atoms	4871	4871	4871	4871	4871	4871	4871
Protein residues	599	599	599	599	599	599	599
Ligands	1	1	1	1	1	1	1
B factors (Å2)
Protein	78.26	69.82	83.46	90.13	77.62	117.27	75.32
Ligand	93.89	119.88	85.42	71.77	105.04	103.36	117.37
R.m.s. deviations
Bond lengths (Å)	0.004	0.003	0.002	0.002	0.002	0.003	0.003
Bond angles (°)	0.502	0.463	0.47	0.452	0.433	0.473	0.438
Validation
MolProbity score	1.4	1.52	1.42	1.42	1.16	1.74	1.35
Clashscore	2.89	2.89	2.48	3	1.86	4.75	2.27
Poor rotamers (%)	0.18	1.29	1.29	1.1	0.74	1.66	1.29
Ramachandran plot
Favored (%)	95.45	94.77	95.62	95.78	96.63	95.28	96.12
Allowed (%)	4.55	5.23	4.38	4.22	3.37	4.72	3.88
Disallowed (%)	0	0	0	0	0	0	0
