# Supplementary material for: Structural basis for transthiolation intermediates in the ubiquitin pathway
Source: Nature. 2024 Aug 14;633(8028):216–23. doi: 10.1038/s41586-024-07828-9 (PMC11374688; doi:10.1038/s41586-024-07828-9)
Supplement: Supplementary file 7 — Source Data Fig. 3 [file 41586_2024_7828_MOESM7_ESM.xlsx]

## Sheet: Fig. 3c
	Plotted values
			Cluster 1	Cluster 2	Cluster 3	Cluster 4	Cluster 5
		Ub(T) donor	35.532	29.917	29.616	38.416	35.268
		Ub(T) in between or poorly resolved	43.902	44.884	37.653	27.78	41.783
		Ub(T) acceptor	20.566	25.199	32.731	33.804	22.949
	Calculations
			Singly loaded E1-Ub(T)-E2 complex
		Cluster	1
		Number of particles in cluster	30181
		Ub(T) class	1	2	3	4	5	6	7	8	9	10
		Number of particles in class	4210	3455	3059	2506	2420	2643	3030	2651	3159	3048
		Ub(T) positioning (D = donor, I = in between or poorly resolved, (A= acceptor)	D	D	D	I	I	I	I	I	A	A
			Number of particles	Fraction	Per cent
		Ub(T) donor	10724	0.355323	35.5323
		Ub(T) in between or poorly resolved	13250	0.439018	43.9018
		Ub(T) acceptor	6207	0.205659	20.5659
		Cluster	2
		Number of particles in cluster	84008
		Ub(T) class	1	2	3	4	5	6	7	8	9	10
		Number of particles in class	9549	7589	7995	7879	6845	7326	8335	7321	9903	11266
		Ub(T) positioning (D = donor, I = in between or poorly resolved, (A= acceptor)	D	D	D	I	I	I	I	I	A	A
			Number of particles	Fraction	Per cent
		Ub(T) donor	25133	0.299174	29.9174
		Ub(T) in between or poorly resolved	37706	0.448838	44.8838
		Ub(T) acceptor	21169	0.251988	25.1988
		Cluster	3
		Number of particles in cluster	100263
		Ub(T) class	1	2	3	4	5	6	7	8	9	10
		Number of particles in class	10649	9533	9512	10069	9860	9021	8802	10392	10039	12386
		Ub(T) positioning (D = donor, I = in between or poorly resolved, (A= acceptor)	D	D	D	I	I	I	I	A	A	A
			Number of particles	Fraction	Per cent
		Ub(T) donor	29694	0.296161	29.6161
		Ub(T) in between or poorly resolved	37752	0.37653	37.653
		Ub(T) acceptor	32817	0.327309	32.7309
		Cluster	4
		Number of particles in cluster	75630
		Ub(T) class	1	2	3	4	5	6	7	8	9	10
		Number of particles in class	8098	6843	6976	7137	6775	7658	6577	8103	7685	9778
		Ub(T) positioning (D = donor, I = in between or poorly resolved, (A= acceptor)	D	D	D	D	I	I	I	A	A	A
			Number of particles	Fraction	Per cent
		Ub(T) donor	29054	0.38416	38.416
		Ub(T) in between or poorly resolved	21010	0.2778	27.78
		Ub(T) acceptor	25566	0.33804	33.804
		Cluster	5
		Number of particles in cluster	24668
		Ub(T) class	1	2	3	4	5	6	7	8	9	10
		Number of particles in class	3316	2772	2612	2146	1892	2161	1887	2221	2666	2995
		Ub(T) positioning (D = donor, I = in between or poorly resolved, (A= acceptor)	D	D	D	I	I	I	I	I	A	A
			Number of particles	Fraction	Per cent
		Ub(T) donor	8700	0.352684	35.2684
		Ub(T) in between or poorly resolved	10307	0.417829	41.7829
		Ub(T) acceptor	5661	0.229488	22.9488

## Sheet: Fig. 3f
	Plotted values
			Cluster 1	Cluster 2	Cluster 3	Cluster 4	Cluster 5
		Ub(T) donor	29.143	29.403	27.489	19.779	11.241
		Ub(T) in between or poorly resolved	48.261	29.715	8.974	8.558	10.515
		Ub(T) acceptor	22.596	40.882	63.536	71.663	78.244
	Calculations:
			Doubly loaded E1-Ub(T)-E2 complex
		Cluster	1
		Number of particles in cluster
		Ub(T) class	1	2	3	4	5	6	7	8	9	10
		Number of particles in class	12926	9980	10655	10639	13739	9467	10605	11126	12353	13668
		Ub(T) positioning (D = donor, I = in between or poorly resolved, (A= acceptor)	D	D	D	I	I	I	I	I	A	A
			Number of particles	Fraction	Per cent
		Ub(T) donor	33561	0.291434	29.1434
		Ub(T) in between or poorly resolved	55576	0.482607	48.2607
		Ub(T) acceptor	26021	0.225959	22.5959
		Cluster	2
		Number of particles in cluster
		Ub(T) class	1	2	3	4	5	6	7	8	9	10
		Number of particles in class	35396	30825	30925	31340	34146	32690	33307	28693	34358	38714
		Ub(T) positioning (D = donor, I = in between or poorly resolved, (A= acceptor)	D	D	D	I	I	I	A	A	A	A
			Number of particles	Fraction	Per cent
		Ub(T) donor	97146	0.294031	29.4031
		Ub(T) in between or poorly resolved	98176	0.297148	29.7148
		Ub(T) acceptor	135072	0.408821	40.8821
		Cluster	3
		Number of particles in cluster
		Ub(T) class	1	2	3	4	5	6	7	8	9	10
		Number of particles in class	37881	37776	35076	36151	43197	43946	40568	40192	44651	43383
		Ub(T) positioning (D = donor, I = in between or poorly resolved, (A= acceptor)	D	D	D	I	A	A	A	A	A	A
			Number of particles	Fraction	Per cent
		Ub(T) donor	110733	0.274894	27.4894
		Ub(T) in between or poorly resolved	36151	0.0897446	8.97446
		Ub(T) acceptor	255937	0.635362	63.5362
		Cluster	4
		Number of particles in cluster
		Ub(T) class	1	2	3	4	5	6	7	8	9	10
		Number of particles in class	31718	32454	27766	33589	34728	28841	31597	33617	33627	36509
		Ub(T) positioning (D = donor, I = in between or poorly resolved, (A= acceptor)	D	D	I	A	A	A	A	A	A	A
			Number of particles	Fraction	Per cent
		Ub(T) donor	64172	0.197789	19.7789
		Ub(T) in between or poorly resolved	27766	0.0855797	8.55797
		Ub(T) acceptor	232508	0.716631	71.6631
		Cluster	5
		Number of particles in cluster
		Ub(T) class	1	2	3	4	5	6	7	8	9	10
		Number of particles in class	13801	12910	12494	13908	11002	10124	11467	11680	12772	12618
		Ub(T) positioning (D = donor, I = in between or poorly resolved, (A= acceptor)	D	I	A	A	A	A	A	A	A	A
			Number of particles	Fraction	Per cent
		Ub(T) donor	13801	0.112408	11.2408
		Ub(T) in between or poorly resolved	12910	0.105151	10.5151
		Ub(T) acceptor	96065	0.782441	78.2441

## Sheet: Fig. 3h
	Plotted values
		A site reactant: -					A site reactant: ATP				A site reactant: ATP + Ub				A site reactant: AMSN-Ub				A site reactant: AMSN-Ub + PPi
		E2~Ub thioester (RFU, % of initial E1~Ub)					E2~Ub thioester (RFU, % of initial E1~Ub)				E2~Ub thioester (RFU, % of initial E1~Ub)				E2~Ub thioester (RFU, % of initial E1~Ub)				E2~Ub thioester (RFU, % of initial E1~Ub)
		Time (sec)	Repl 1	Repl 2	Repl 3	Average	Repl 1	Repl 2	Repl 3	Average	Repl 1	Repl 2	Repl 3	Average	Repl 1	Repl 2	Repl 3	Average	Repl 1	Repl 2	Repl 3	Average
		15	0.2983	0.3583	0.1143	0.256967	8.6295	7.2036	7.8756	7.9029	22.1171	19.7242	18.9734	20.2716	35.8615	31.5603	29.9749	32.4656	41.0166	45.315	40.4468	42.2595
		One-way ANOVA with Tukey's multiple comparisons test
				Mean Diff.	95.00% CI of diff.		P Value
		- vs. ATP		-7.65206	-12.9680509237150 to -2.33606547628496		0.00554565
		- vs. ATP + Ub		-20.0146	-25.3305799237150 to -14.6985944762850		1.67819e-06
		- vs. AMSN-Ub		-32.2086	-37.5245769903817 to -26.8925915429516		1.77264e-08
		- vs. AMSN-Ub + PPi		-42.0025	-47.3184922570484 to -36.6865068096183		7.39739e-10
		ATP vs. ATP + Ub		-12.3625	-17.6785217237150 to -7.04653627628495		0.000130938
		ATP vs. AMSN-Ub		-24.5565	-29.8725187903817 to -19.2405333429516		2.46572e-07
		ATP vs. AMSN-Ub + PPi		-34.3504	-39.6664340570484 to -29.0344486096183		8.38514e-09
		ATP + Ub vs. AMSN-Ub		-12.194	-17.5099897903817 to -6.87800434295163		0.00014722
		ATP + Ub vs. AMSN-Ub + PPi		-21.9879	-27.3039050570484 to -16.6719196096183		6.90142e-07
		AMSN-Ub vs. AMSN-Ub + PPi		-9.79392	-15.1099079903817 to -4.47792254295162		0.000890671
