# Supplementary material for: Structural basis for transthiolation intermediates in the ubiquitin pathway
Source: Nature. 2024 Aug 14;633(8028):216–23. doi: 10.1038/s41586-024-07828-9 (PMC11374688; doi:10.1038/s41586-024-07828-9)
Supplement: Supplementary file 8 — Source Data Fig. 4 [file 41586_2024_7828_MOESM8_ESM.xlsx]

## Sheet: Fig 4g
	Plotted values
		Normalised E2-E3HECT Ub transfer at 15 s.
		E2 variant:	WT	N81A	S83A	L97D	K101A	S105F	S108F	L119A
			100	14.9867	28.3241	37.674	29.212	44.3854	62.2448	50.0104
			100	16.0206	29.0304	42.8133	31.7707	52.3743	64.5191	48.8323
			100	16.0334	28.02	46.1887	35.0045	51.7265	64.0715	51.2806
			100
			100
			100
		P-value from two-tailed unpaired t-test (compared to WT)		<0.00000000000001	<0.00000000000001	3.54743e-09	7.472e-11	1.14817e-08	1.265e-11	1.54e-12
		Normalised E2-E3HECT Ub transfer at 15 s.
		Ub variant:	WT	V70A	L71A	L73A	R74A
			100	58.9235	16.4333	8.3194	20.6377
			100	57.4573	17.6131	9.1109	21.1308
			100	57.2396	16.803	8.2854	19.859
		P-value from two-tailed unpaired t-test (compared to WT)		1.48772e-07	1.85799e-09	4.5414e-10	2.8271e-09
		Normalised E2-E3HECT Ub transfer at 15 s.
		E3HECT variant:	WT	D617A	V627A	H637A	T638A	F640A	R642A
			100	59.3879	79.4449	40.0503	49.5345	3.4602	42.6804
			100	56.3129	77.1687	38.956	44.7326	3.3005	45.1675
			100	62.2553	72.9669	38.5745	40.5116	3.1043	41.5677
			100
			100
			100
		P-value from two-tailed unpaired t-test (compared to WT)		3.17774e-09	2.88866e-07	1e-14	7.08893e-09	<0.00000000000001	1.091e-11
	Calculations
	In-gel fluorescence for E3HECT~Ub bands was quantified and background-subtracted using ImageQuant TL 10.2. The obtained band volumes in each replicate were normalised to the wild type (WT) in the replicate.
				Replicate 1		Replicate 2		Replicate 3
		Lane / Sample	Band	Band Volume	Normalised	Band Volume	Normalised	Band Volume	Normalised
		E2~Ub + E3HECT	E3HECT~Ub	2.5727e+07	100	2.50891e+07	100	2.66258e+07	100
		E2 L97A~Ub + E3HECT	E3HECT~Ub	2.33958e+07	90.9387	2.57898e+07	102.793	2.71263e+07	101.88
		E2 L97D~Ub + E3HECT	E3HECT~Ub	9.6924e+06	37.674	1.07415e+07	42.8133	1.22981e+07	46.1887
		E2 K101A~Ub + E3HECT	E3HECT~Ub	7.51538e+06	29.212	7.97098e+06	31.7707	9.32022e+06	35.0045
		E2 S105A~Ub + E3HECT	E3HECT~Ub	1.76251e+07	68.5081	1.87983e+07	74.926	2.21641e+07	83.2431
		E2 S105F~Ub + E3HECT	E3HECT~Ub	1.1419e+07	44.3854	1.31402e+07	52.3743	1.37726e+07	51.7265
				Replicate 1		Replicate 2		Replicate 3
		Lane / Sample	Band	Band Volume	Normalised	Band Volume	Normalised	Band Volume	Normalised
		E2~Ub + E3HECT	E3HECT~Ub	2.48653e+07	100	2.60575e+07	100	2.79701e+07	100
		E2 S108A~Ub + E3HECT	E3HECT~Ub	2.09842e+07	84.3914	2.23381e+07	85.726	2.50366e+07	89.5119
		E2 S108F~Ub + E3HECT	E3HECT~Ub	1.54774e+07	62.2448	1.68121e+07	64.5191	1.79209e+07	64.0715
		E2 N81A~Ub + E3HECT	E3HECT~Ub	3.72648e+06	14.9867	4.17457e+06	16.0206	4.48456e+06	16.0334
		E2 S83A~Ub + E3HECT	E3HECT~Ub	7.04289e+06	28.3241	7.56461e+06	29.0304	7.83723e+06	28.02
		E2 L119A~Ub + E3HECT	E3HECT~Ub	1.24352e+07	50.0104	1.27245e+07	48.8323	1.43432e+07	51.2806
				Replicate 1		Replicate 2		Replicate 3
		Lane / Sample	Band	Band Volume	Normalised	Band Volume	Normalised	Band Volume	Normalised
		E2~Ub + E3HECT	E3HECT~Ub	2.65233e+07	100	3.09996e+07	100	3.41982e+07	100
		E2 R90A~Ub + E3HECT	E3HECT~Ub	1.12413e+07	42.3828	1.34545e+07	43.4023	1.36953e+07	40.0469
		E2 R90D~Ub + E3HECT	E3HECT~Ub	1.82257e+06	6.87157	2.11175e+06	6.81219	2.56455e+06	7.49908
		E2 D91A~Ub + E3HECT	E3HECT~Ub	3.42129e+07	128.992	4.20051e+07	135.502	4.21397e+07	123.222
		E2 Q92A~Ub + E3HECT	E3HECT~Ub	1.57122e+07	59.2394	1.95013e+07	62.9081	1.86529e+07	54.5435
				Replicate 1		Replicate 2		Replicate 3
		Lane / Sample	Band	Band Volume	Normalised	Band Volume	Normalised	Band Volume	Normalised
		E2~Ub + E3HECT	E3HECT~Ub	2.91146e+07	100	3.02434e+07	100	3.04683e+07	100
		E2~Ub V70A + E3HECT	E3HECT~Ub	1.71554e+07	58.9235	1.73771e+07	57.4573	1.74399e+07	57.2396
		E2~Ub L71A + E3HECT	E3HECT~Ub	4.78449e+06	16.4333	5.3268e+06	17.6131	5.11959e+06	16.803
		E2~Ub L73A + E3HECT	E3HECT~Ub	2.42217e+06	8.31944	2.75545e+06	9.11089	2.52441e+06	8.28536
		E2~Ub R74A + E3HECT	E3HECT~Ub	6.00858e+06	20.6377	6.39068e+06	21.1308	6.05069e+06	19.859
											`
				Replicate 1		Replicate 2		Replicate 3
		Lane / Sample	Band	Band Volume	Normalised	Band Volume	Normalised	Band Volume	Normalised
		E2~Ub + E3HECT	E3HECT~Ub	2.17653e+07	100	2.12624e+07	100	2.06768e+07	100
		E2~Ub + E3HECT D617A	E3HECT~Ub	1.29259e+07	59.3879	1.19735e+07	56.3129	1.28724e+07	62.2553
				Replicate 1		Replicate 2		Replicate 3
		Lane / Sample	Band	Band Volume	Normalised	Band Volume	Normalised	Band Volume	Normalised
		E2~Ub + E3HECT	E3HECT~Ub	2.13322e+07	100	2.25493e+07	100	2.66858e+07	100
		E2~Ub + E3HECT V627A	E3HECT~Ub	1.69474e+07	79.4449	1.7401e+07	77.1687	1.94718e+07	72.9669
		E2~Ub + E3HECT H637A	E3HECT~Ub	8.54362e+06	40.0503	8.7843e+06	38.956	1.02939e+07	38.5745
		E2~Ub + E3HECT T638A	E3HECT~Ub	1.05668e+07	49.5345	1.00869e+07	44.7326	1.08108e+07	40.5116
		E2~Ub + E3HECT F640A	E3HECT~Ub	738144	3.46023	744239	3.3005	828402	3.10428
		E2~Ub + E3HECT R642A	E3HECT~Ub	9.10467e+06	42.6804	1.01849e+07	45.1675	1.10927e+07	41.5677
