# Supplementary material for: Structural basis for transthiolation intermediates in the ubiquitin pathway
Source: Nature. 2024 Aug 14;633(8028):216–23. doi: 10.1038/s41586-024-07828-9 (PMC11374688; doi:10.1038/s41586-024-07828-9)
Supplement: Supplementary file 9 — Source Data Fig. 5 [file 41586_2024_7828_MOESM9_ESM.xlsx]

## Sheet: Fig 5c
	Plotted values
		Normalised E1-E2 Ub transfer at 30 s. (gain or loss of activity relative to to WT)
		E2 variant:	WT	S108F	S108A	S105F	S105A	K101A	L97D	L97A	L119A	S83A	N81A	Q92A	D91A	R90D	R90A
			-3.9201	8.9189	-8.5207	18.4269	-5.9947	23.5518	5.0616	4.398	-94.2046	-7.4465	2.9511	4.6912	-71.6471	15.4807	-44.6638
			9.0737	10.3406	-1.3306	42.4882	5.746	38.81	16.0095	7.9636	-94.97	-29.6159	-10.7809	-0.5616	-75.243	5.2698	-50.511
			9.201	12.7052	7.2026	38.6808	12.9987	36.9922	11.9558	2.2068	-89.9944	-12.0526	5.0599	1.9074	-76.5955	3.6751	-40.9507
			3.9201
			-9.0737
			-9.201
			0.8985
			1.1349
			1.1828
			-0.8985
			-1.1349
			-1.1828
			6.7333
			5.7266
			8.4489
			-6.7333
			-5.7266
			-8.4489
		P-value from two-tailed unpaired t-test (compared to WT)		0.0100181	0.829046	6.12313e-07	0.322272	1.30503e-07	0.0103741	0.211027	<0.00000000000001	0.00144005	0.823961	0.597092	3e-14	0.0518936	3.2349e-10
	Calculations
	In-gel fluorescence for E2~Ub bands was quantified and background-subtracted using ImageQuant TL 8.2.0. The obtained band volumes in each replicate were normalised to the average of the wild type (WT) in the replicate.
				Replicate 1		Replicate 2		Replicate 3
		E2 variant	Band	Band Volume	Normalised	Band Volume	Normalised	Band Volume	Normalised
		WT	E2~Ub	9.65283e+06	96.0799	1.26808e+07	109.074	1.09399e+07	109.201
		N81A	E2~Ub	1.03432e+07	102.951	1.03725e+07	89.2191	1.0525e+07	105.06
		S83A	E2~Ub	9.29855e+06	92.5535	8.18276e+06	70.3841	8.81069e+06	87.9474
		R90A	E2~Ub	5.55945e+06	55.3362	5.75353e+06	49.489	5.91564e+06	59.0493
		R90D	E2~Ub	1.1602e+07	115.481	1.22385e+07	105.27	1.03863e+07	103.675
		D91A	E2~Ub	2.84853e+06	28.3529	2.87821e+06	24.757	2.3447e+06	23.4045
		Q92A	E2~Ub	1.0518e+07	104.691	1.15606e+07	99.4384	1.02092e+07	101.907
		WT	E2~Ub	1.04405e+07	103.92	1.0571e+07	90.9263	9.09637e+06	90.799
				Replicate 1		Replicate 2		Replicate 3
		E2 variant	Band	Band Volume	Normalised	Band Volume	Normalised	Band Volume	Normalised
		WT	E2~Ub	1.32896e+07	100.899	9.77477e+06	101.135	8.16916e+06	101.183
		L97A	E2~Ub	1.37505e+07	104.398	1.04348e+07	107.964	8.25183e+06	102.207
		L97D	E2~Ub	1.38379e+07	105.062	1.12124e+07	116.01	9.03893e+06	111.956
		K101A	E2~Ub	1.62733e+07	123.552	1.34161e+07	138.81	1.10603e+07	136.992
		S105A	E2~Ub	1.23817e+07	94.0053	1.02204e+07	105.746	9.12314e+06	112.999
		S105F	E2~Ub	1.55983e+07	118.427	1.37716e+07	142.488	1.11966e+07	138.681
		S108A	E2~Ub	1.2049e+07	91.4793	9.53648e+06	98.6694	8.65517e+06	107.203
		WT	E2~Ub	1.30529e+07	99.1015	9.5554e+06	98.8651	7.97817e+06	98.8172
				Replicate 1		Replicate 2		Replicate 3
		E2 variant	Band	Band Volume	Normalised	Band Volume	Normalised	Band Volume	Normalised
		WT	E2~Ub	1.29092e+07	106.733	9.30921e+06	105.727	9.04118e+06	108.449
		S108F	E2~Ub	1.31736e+07	108.919	9.71547e+06	110.341	9.39602e+06	112.705
		L119A	E2~Ub	700947	5.79542	442889	5.02999	834149	10.0056
		WT	E2~Ub	1.12805e+07	93.2667	8.30075e+06	94.2734	7.63244e+06	91.5511

## Sheet: Fig 5d
	Plotted values
		Normalised E2-E3HECT Ub transfer at 15 s. (gain or loss of activity relative to to WT)
		E2 variant:	WT	S108F	S108A	S105F	S105A	K101A	L97D	L97A	L119A	S83A	N81A	Q92A	D91A	R90D	R90A
			0	-37.7552	-15.6086	-55.6146	-31.4919	-70.788	-62.326	-9.0613	-49.9896	-71.6759	-85.0133	-40.7606	28.992	-93.1284	-57.6172
			0	-35.4809	-14.274	-47.6257	-25.074	-68.2293	-57.1867	2.7927	-51.1677	-70.9696	-83.9794	-37.0919	35.5019	-93.1878	-56.5977
			0	-35.9285	-10.4881	-48.2735	-16.7569	-64.9955	-53.8113	1.8799	-48.7194	-71.98	-83.9666	-45.4565	23.222	-92.5009	-59.9531
			0
			0
			0
			0
			0
			0
		P-value from two-tailed unpaired t-test (compared to WT)		<0.00000000000001	1.04901e-08	3.63e-12	6.07918e-07	<0.00000000000001	6.8e-13	0.474072	<0.00000000000001	<0.00000000000001	<0.00000000000001	1.597e-11	1.92044e-08	<0.00000000000001	<0.00000000000001
	Calculations
	In-gel fluorescence for E3HECT~Ub bands was quantified and background-subtracted using ImageQuant TL 10.2. The obtained band volumes in each replicate were normalised to the wild type (WT) in the replicate.
				Replicate 1		Replicate 2		Replicate 3
		Lane / Sample	Band	Band Volume	Normalised	Band Volume	Normalised	Band Volume	Normalised
		E2~Ub + E3HECT	E3HECT~Ub	2.5727e+07	100	2.50891e+07	100	2.66258e+07	100
		E2 L97A~Ub + E3HECT	E3HECT~Ub	2.33958e+07	90.9387	2.57898e+07	102.793	2.71263e+07	101.88
		E2 L97D~Ub + E3HECT	E3HECT~Ub	9.6924e+06	37.674	1.07415e+07	42.8133	1.22981e+07	46.1887
		E2 K101A~Ub + E3HECT	E3HECT~Ub	7.51538e+06	29.212	7.97098e+06	31.7707	9.32022e+06	35.0045
		E2 S105A~Ub + E3HECT	E3HECT~Ub	1.76251e+07	68.5081	1.87983e+07	74.926	2.21641e+07	83.2431
		E2 S105F~Ub + E3HECT	E3HECT~Ub	1.1419e+07	44.3854	1.31402e+07	52.3743	1.37726e+07	51.7265
				Replicate 1		Replicate 2		Replicate 3
		Lane / Sample	Band	Band Volume	Normalised	Band Volume	Normalised	Band Volume	Normalised
		E2~Ub + E3HECT	E3HECT~Ub	2.48653e+07	100	2.60575e+07	100	2.79701e+07	100
		E2 S108A~Ub + E3HECT	E3HECT~Ub	2.09842e+07	84.3914	2.23381e+07	85.726	2.50366e+07	89.5119
		E2 S108F~Ub + E3HECT	E3HECT~Ub	1.54774e+07	62.2448	1.68121e+07	64.5191	1.79209e+07	64.0715
		E2 N81A~Ub + E3HECT	E3HECT~Ub	3.72648e+06	14.9867	4.17457e+06	16.0206	4.48456e+06	16.0334
		E2 S83A~Ub + E3HECT	E3HECT~Ub	7.04289e+06	28.3241	7.56461e+06	29.0304	7.83723e+06	28.02
		E2 L119A~Ub + E3HECT	E3HECT~Ub	1.24352e+07	50.0104	1.27245e+07	48.8323	1.43432e+07	51.2806
				Replicate 1		Replicate 2		Replicate 3
		Lane / Sample	Band	Band Volume	Normalised	Band Volume	Normalised	Band Volume	Normalised
		E2~Ub + E3HECT	E3HECT~Ub	2.65233e+07	100	3.09996e+07	100	3.41982e+07	100
		E2 R90A~Ub + E3HECT	E3HECT~Ub	1.12413e+07	42.3828	1.34545e+07	43.4023	1.36953e+07	40.0469
		E2 R90D~Ub + E3HECT	E3HECT~Ub	1.82257e+06	6.87157	2.11175e+06	6.81219	2.56455e+06	7.49908
		E2 D91A~Ub + E3HECT	E3HECT~Ub	3.42129e+07	128.992	4.20051e+07	135.502	4.21397e+07	123.222
		E2 Q92A~Ub + E3HECT	E3HECT~Ub	1.57122e+07	59.2394	1.95013e+07	62.9081	1.86529e+07	54.5435
