# Supplementary material for: Structural basis for transthiolation intermediates in the ubiquitin pathway
Source: Nature. 2024 Aug 14;633(8028):216–23. doi: 10.1038/s41586-024-07828-9 (PMC11374688; doi:10.1038/s41586-024-07828-9)
Supplement: Supplementary file 10 — Source Data Extended Data Fig. 1 [file 41586_2024_7828_MOESM10_ESM.xlsx]

## Sheet: Extended Data Fig. 1b
	m/z	Intensity
	300.08	1147
	300.15	611
	300.21	535
	300.27	0
	300.34	459
	300.4	763
	300.47	0
	300.53	0
	300.59	535
	300.66	0
	301.1	0
	301.17	915
	301.23	687
	301.3	0
	301.74	0
	301.81	459
	301.87	0
	301.93	1374
	302	0
	302.12	0
	302.19	459
	302.25	459
	302.32	995
	302.38	687
	302.44	0
	302.51	0
	302.57	459
	302.64	0
	302.83	0
	302.89	1606
	302.95	0
	303.02	0
	303.08	1071
	303.15	38010
	303.21	17610
	303.27	763
	303.34	535
	303.4	0
	303.46	0
	303.53	459
	303.59	0
	303.85	0
	303.91	459
	303.98	0
	304.61	0
	304.68	33000
	304.74	4484
	304.8	0
	305.19	0
	305.25	995
	305.31	0
	305.63	0
	305.7	1374
	305.76	459
	305.83	0
	305.89	839
	305.95	0
	306.02	24600
	306.08	459
	306.14	0
	306.27	0
	306.34	611
	306.4	0
	306.65	0
	306.72	611
	306.78	1071
	306.85	4332
	306.91	0
	306.97	53410
	307.04	8428
	307.1	0
	307.48	0
	307.55	611
	307.61	687
	307.68	0
	307.74	919
	307.8	0
	307.87	0
	307.93	535
	307.99	0
	308.06	459
	308.12	611
	308.19	4939
	308.25	14510
	308.31	839
	308.38	459
	308.44	535
	308.51	0
	308.76	0
	308.82	22850
	308.89	687
	308.95	0
	309.14	0
	309.21	1146
	309.27	459
	309.33	535
	309.4	68360
	309.46	6612
	309.53	0
	309.65	0
	309.72	535
	309.78	0
	309.84	0
	309.91	535
	309.97	8424
	310.04	33690
	310.1	3877
	310.16	59260
	310.23	57510
	310.29	1521
	310.36	0
	310.42	459
	310.48	0
	310.55	0
	310.61	535
	310.67	0
	311.12	0
	311.18	35740
	311.25	2895
	311.31	0
	311.38	0
	311.44	29140
	311.5	1981
	311.57	535
	311.63	1374
	311.7	0
	311.76	459
	311.82	535
	311.89	611
	311.95	1753
	312.01	0
	312.08	0
	312.14	535
	312.21	535
	312.27	0
	312.33	839
	312.4	1071
	312.46	459
	312.52	0
	312.84	0
	312.91	839
	312.97	0
	313.29	0
	313.35	73970
	313.42	29070
	313.48	7291
	313.55	15180
	313.61	1147
	313.67	0
	313.99	0
	314.06	8884
	314.12	15940
	314.18	0
	314.25	459
	314.31	459
	314.37	611
	314.44	0
	314.5	459
	314.57	0
	314.63	0
	314.69	2128
	314.76	38550
	314.82	0
	314.95	0
	315.01	1222
	315.08	0
	315.14	0
	315.2	459
	315.27	0
	315.4	0
	315.46	687
	315.52	0
	315.59	0
	315.65	459
	315.71	0
	315.78	0
	315.84	459
	315.91	995
	315.97	0
	316.03	459
	316.1	53640
	316.16	1142
	316.23	459
	316.29	0
	316.54	0
	316.61	1758
	316.67	0
	317.18	0
	317.25	459
	317.31	0
	317.44	0
	317.5	1905
	317.57	0
	318.01	0
	318.08	1374
	318.14	0
	318.27	0
	318.33	39160
	318.39	611
	318.46	611
	318.52	459
	318.59	611
	318.65	1071
	318.71	0
	318.84	0
	318.9	459
	318.97	995
	319.03	0
	319.1	0
	319.16	2668
	319.22	12690
	319.29	0
	319.48	0
	319.54	687
	319.61	0
	319.86	0
	319.93	839
	319.99	0
	320.05	459
	320.12	763
	320.18	919
	320.24	0
	320.31	687
	320.37	1530
	320.44	0
	320.82	0
	320.88	1298
	320.95	0
	321.07	0
	321.14	459
	321.2	459
	321.27	459
	321.33	611
	321.39	1147
	321.46	0
	321.65	0
	321.71	1071
	321.78	0
	321.84	535
	321.9	687
	321.97	1298
	322.03	0
	322.61	0
	322.67	459
	322.73	0
	322.99	0
	323.05	839
	323.12	33780
	323.18	45610
	323.24	0
	323.31	18290
	323.37	11090
	323.43	0
	323.5	611
	323.56	0
	323.63	459
	323.69	0
	323.82	0
	323.88	535
	323.95	0
	324.14	0
	324.2	995
	324.26	763
	324.33	459
	324.39	1298
	324.46	0
	324.52	1071
	324.58	535
	324.65	0
	324.71	459
	324.77	459
	324.84	459
	324.9	0
	325.03	0
	325.09	611
	325.16	0
	325.22	459
	325.28	0
	325.35	1222
	325.41	31800
	325.48	0
	325.54	1374
	325.6	535
	325.67	990
	325.73	0
	325.99	0
	326.05	54390
	326.11	117500
	326.18	12530
	326.24	0
	326.5	0
	326.56	459
	326.62	0
	326.75	0
	326.82	1446
	326.88	990
	326.94	0
	327.07	0
	327.14	21850
	327.2	27480
	327.26	0
	327.33	459
	327.39	2137
	327.45	459
	327.52	13130
	327.58	22850
	327.65	1677
	327.71	0
	327.77	459
	327.84	0
	327.9	919
	327.96	45220
	328.03	8276
	328.09	1146
	328.16	0
	328.28	0
	328.35	535
	328.41	459
	328.48	0
	328.73	0
	328.79	1909
	328.86	0
	328.92	1147
	328.99	0
	329.05	11320
	329.11	0
	329.18	1678
	329.24	1071
	329.3	0
	329.5	0
	329.56	2445
	329.62	1222
	329.69	0
	329.75	0
	329.81	1526
	329.88	459
	329.94	0
	330.39	0
	330.45	16920
	330.52	23450
	330.58	0
	330.64	1753
	330.71	0
	330.9	0
	330.96	459
	331.03	0
	331.09	1298
	331.15	0
	331.22	687
	331.28	2213
	331.35	0
	331.47	0
	331.54	611
	331.6	1758
	331.67	611
	331.73	0
	332.05	0
	332.11	687
	332.18	763
	332.24	535
	332.3	459
	332.37	0
	332.43	1446
	332.49	1071
	332.56	0
	332.62	915
	332.69	0
	332.75	0
	332.81	2213
	332.88	1990
	332.94	0
	333	611
	333.07	0
	333.45	0
	333.52	611
	333.58	0
	333.71	0
	333.77	459
	333.83	2061
	333.9	0
	334.34	0
	334.41	687
	334.47	0
	334.54	0
	334.6	611
	334.66	459
	334.73	0
	334.92	0
	334.98	48710
	335.05	33310
	335.11	0
	335.3	0
	335.37	1147
	335.43	0
	335.49	1450
	335.56	1374
	335.62	0
	335.68	611
	335.75	763
	335.81	0
	335.88	0
	335.94	611
	336	459
	336.07	1602
	336.13	0
	336.19	0
	336.26	611
	336.32	0
	336.45	0
	336.51	611
	336.58	459
	336.64	0
	336.96	0
	337.02	1298
	337.09	0
	337.15	21930
	337.22	6077
	337.28	459
	337.34	687
	337.41	0
	337.47	763
	337.53	0
	337.6	0
	337.66	995
	337.73	0
	337.85	0
	337.92	1530
	337.98	0
	338.11	0
	338.17	990
	338.24	0
	338.56	0
	338.62	1905
	338.68	0
	338.75	1071
	338.81	0
	338.87	0
	338.94	459
	339	687
	339.07	0
	339.26	0
	339.32	25420
	339.38	459
	339.45	839
	339.51	0
	339.58	459
	339.64	1222
	339.7	459
	339.77	0
	339.9	0
	339.96	535
	340.02	0
	340.15	0
	340.21	535
	340.28	0
	340.41	0
	340.47	459
	340.53	0
	340.6	535
	340.66	0
	340.72	3270
	340.79	1602
	340.85	0
	340.92	1758
	340.98	0
	341.04	15630
	341.11	17080
	341.17	0
	341.24	0
	341.3	459
	341.36	0
	341.43	535
	341.49	459
	341.55	459
	341.62	0
	341.87	0
	341.94	1142
	342	0
	342.13	0
	342.19	1985
	342.26	459
	342.32	0
	342.38	0
	342.45	459
	342.51	0
	342.57	0
	342.64	611
	342.7	1378
	342.77	0
	342.89	0
	342.96	611
	343.02	0
	343.09	1678
	343.15	1146
	343.21	0
	343.28	0
	343.34	33230
	343.4	4863
	343.47	0
	343.6	0
	343.66	31190
	343.72	4105
	343.79	0
	343.85	1526
	343.91	0
	343.98	28230
	344.04	687
	344.11	0
	344.3	0
	344.36	459
	344.43	535
	344.49	687
	344.55	0
	344.62	763
	344.68	459
	344.74	687
	344.81	995
	344.87	0
	344.94	459
	345	535
	345.06	0
	345.13	0
	345.19	459
	345.25	0
	345.32	1753
	345.38	0
	345.45	38160
	345.51	5546
	345.57	0
	345.64	459
	345.7	0
	345.83	0
	345.89	687
	345.96	0
	346.02	1146
	346.08	0
	346.28	0
	346.34	459
	346.4	535
	346.47	459
	346.53	0
	346.66	0
	346.72	535
	346.79	0
	347.04	0
	347.1	1454
	347.17	0
	347.23	459
	347.3	0
	347.81	0
	347.87	1454
	347.93	0
	348.06	0
	348.13	459
	348.19	0
	348.25	0
	348.32	763
	348.38	35210
	348.44	0
	348.7	0
	348.76	611
	348.83	459
	348.89	459
	348.95	611
	349.02	0
	349.08	0
	349.15	763
	349.21	0
	349.27	459
	349.34	2365
	349.4	459
	349.47	611
	349.53	0
	349.85	0
	349.91	1450
	349.98	0
	350.36	0
	350.42	1071
	350.49	0
	351	0
	351.06	611
	351.12	0
	351.19	0
	351.25	919
	351.32	535
	351.38	0
	351.44	1602
	351.51	0
	351.76	0
	351.83	459
	351.89	0
	351.95	0
	352.02	1829
	352.08	14350
	352.14	0
	352.4	0
	352.46	611
	352.53	0
	352.59	48250
	352.66	2507
	352.72	0
	352.78	459
	352.85	0
	352.91	0
	352.97	459
	353.04	0
	353.1	0
	353.17	687
	353.23	0
	353.36	0
	353.42	2213
	353.48	0
	353.99	0
	354.06	611
	354.12	0
	354.25	0
	354.31	687
	354.38	0
	354.44	915
	354.51	0
	354.57	687
	354.63	1677
	354.7	0
	354.76	919
	354.82	0
	354.89	0
	354.95	687
	355.02	0
	355.21	0
	355.27	995
	355.33	0
	355.4	0
	355.46	459
	355.53	0
	355.65	0
	355.72	1071
	355.78	0
	356.04	0
	356.1	535
	356.16	839
	356.23	13890
	356.29	20720
	356.36	1222
	356.42	1071
	356.48	0
	356.55	0
	356.61	535
	356.67	0
	356.87	0
	356.93	687
	356.99	1071
	357.06	0
	357.18	0
	357.25	535
	357.31	0
	357.5	0
	357.57	1147
	357.63	0
	357.7	0
	357.76	611
	357.82	0
	357.89	459
	357.95	0
	358.01	0
	358.08	535
	358.14	0
	358.4	0
	358.46	2217
	358.52	0
	359.03	0
	359.1	1834
	359.16	0
	359.42	0
	359.48	459
	359.55	459
	359.61	0
	359.8	0
	359.86	22310
	359.93	47120
	359.99	0
	360.06	0
	360.12	459
	360.18	0
	360.31	0
	360.37	535
	360.44	0
	360.5	2583
	360.57	8281
	360.63	0
	360.82	0
	360.89	611
	360.95	0
	361.08	0
	361.14	535
	361.2	0
	361.27	0
	361.33	919
	361.4	22760
	361.46	8053
	361.52	763
	361.59	0
	361.65	0
	361.71	611
	361.78	611
	361.84	535
	361.91	0
	362.1	0
	362.16	611
	362.22	1909
	362.29	0
	362.35	11390
	362.42	1147
	362.48	0
	362.54	535
	362.61	0
	362.67	37860
	362.74	5622
	362.8	995
	362.86	0
	362.99	0
	363.05	20800
	363.12	1446
	363.18	0
	363.31	0
	363.37	459
	363.44	0
	363.5	611
	363.56	459
	363.63	0
	363.82	0
	363.88	1450
	363.95	0
	364.01	0
	364.07	459
	364.14	0
	364.2	8656
	364.27	3650
	364.33	0
	364.39	763
	364.46	0
	364.52	535
	364.59	0
	364.78	0
	364.84	14720
	364.9	1677
	364.97	0
	365.35	0
	365.41	459
	365.48	459
	365.54	0
	365.61	0
	365.67	1071
	365.73	0
	366.12	0
	366.18	459
	366.24	0
	366.31	0
	366.37	535
	366.44	1147
	366.5	0
	366.69	0
	366.75	535
	366.82	0
	366.88	459
	366.95	0
	367.2	0
	367.26	62210
	367.33	1446
	367.39	0
	367.46	0
	367.52	3801
	367.58	763
	367.65	839
	367.71	0
	367.97	0
	368.03	1222
	368.09	0
	368.16	0
	368.22	459
	368.29	0
	368.35	32100
	368.41	20420
	368.48	0
	368.73	0
	368.8	839
	368.86	687
	368.92	1834
	368.99	0
	369.05	1981
	369.11	763
	369.18	0
	369.24	4114
	369.31	915
	369.37	0
	369.5	0
	369.56	1526
	369.63	0
	369.69	0
	369.75	687
	369.82	0
	370.01	0
	370.07	763
	370.14	535
	370.2	0
	370.33	0
	370.39	687
	370.45	0
	370.52	0
	370.58	1071
	370.65	0
	370.96	0
	371.03	1450
	371.09	535
	371.16	0
	371.22	0
	371.28	1530
	371.35	535
	371.41	0
	371.79	0
	371.86	459
	371.92	31110
	371.99	14960
	372.05	0
	372.11	763
	372.18	0
	372.75	0
	372.82	1222
	372.88	0
	372.94	38770
	373.01	2887
	373.07	0
	373.2	0
	373.26	839
	373.33	0
	373.45	0
	373.52	535
	373.58	0
	373.84	0
	373.9	763
	373.96	459
	374.03	0
	374.09	1222
	374.15	0
	374.22	611
	374.28	1374
	374.35	0
	374.41	687
	374.47	0
	374.54	611
	374.6	0
	374.98	0
	375.05	459
	375.11	1905
	375.18	919
	375.24	535
	375.3	0
	376.07	0
	376.13	535
	376.2	0
	376.77	0
	376.83	459
	376.9	0
	377.41	0
	377.47	687
	377.54	611
	377.6	459
	377.66	0
	378.05	0
	378.11	459
	378.17	459
	378.24	0
	378.37	0
	378.43	1147
	378.49	0
	378.75	0
	378.81	763
	378.88	1066
	378.94	0
	379	459
	379.07	0
	379.32	0
	379.39	535
	379.45	0
	379.51	0
	379.58	9111
	379.64	18140
	379.71	915
	379.77	459
	379.83	27770
	379.9	9945
	379.96	0
	380.02	0
	380.09	535
	380.15	535
	380.22	763
	380.28	535
	380.34	1071
	380.41	0
	380.47	0
	380.53	1977
	380.6	915
	380.66	3208
	380.73	0
	380.79	535
	380.85	1682
	380.92	763
	380.98	0
	381.04	763
	381.11	459
	381.17	0
	381.24	0
	381.3	459
	381.36	33700
	381.43	16700
	381.49	0
	381.56	0
	381.62	919
	381.68	687
	381.75	0
	382	0
	382.07	3494
	382.13	26480
	382.19	459
	382.26	0
	382.45	0
	382.51	611
	382.58	0
	382.64	0
	382.7	611
	382.77	1298
	382.83	0
	383.15	0
	383.21	763
	383.28	459
	383.34	611
	383.41	611
	383.47	1530
	383.53	0
	383.92	0
	383.98	459
	384.04	0
	384.11	1834
	384.17	48110
	384.23	6608
	384.3	1071
	384.36	0
	384.43	459
	384.49	1071
	384.55	0
	384.62	459
	384.68	535
	384.74	0
	384.81	0
	384.87	1071
	384.94	687
	385	0
	385.26	0
	385.32	459
	385.38	0
	385.51	0
	385.57	611
	385.64	0
	386.66	0
	386.72	535
	386.79	0
	386.98	0
	387.04	459
	387.11	0
	387.17	459
	387.23	0
	387.36	0
	387.42	459
	387.49	611
	387.55	0
	387.62	0
	387.68	459
	387.74	0
	387.81	0
	387.87	1450
	387.93	0
	388	1602
	388.06	1374
	388.13	0
	388.19	0
	388.25	459
	388.32	0
	388.64	0
	388.7	611
	388.76	0
	388.83	459
	388.89	1071
	388.96	611
	389.02	0
	389.15	0
	389.21	1298
	389.27	2735
	389.34	23000
	389.4	0
	389.53	0
	389.59	611
	389.66	0
	389.72	459
	389.78	611
	389.85	0
	389.98	0
	390.04	995
	390.1	0
	390.17	0
	390.23	763
	390.3	0
	390.36	14880
	390.42	2668
	390.49	0
	390.55	0
	390.61	611
	390.68	0
	390.74	0
	390.81	459
	390.87	0
	391	0
	391.06	839
	391.12	1147
	391.19	47880
	391.25	1142
	391.32	0
	391.38	0
	391.44	687
	391.51	0
	391.57	915
	391.63	1142
	391.7	0
	391.83	0
	391.89	611
	391.95	0
	392.08	0
	392.15	459
	392.21	0
	392.34	0
	392.4	687
	392.46	0
	392.59	0
	392.66	459
	392.72	40900
	392.78	1450
	392.85	0
	393.48	0
	393.55	2213
	393.61	0
	393.74	0
	393.8	687
	393.87	0
	393.93	6528
	394	12230
	394.06	0
	394.51	0
	394.57	1374
	394.63	0
	394.7	459
	394.76	611
	394.82	763
	394.89	0
	394.95	535
	395.02	1146
	395.08	0
	395.14	0
	395.21	919
	395.27	459
	395.33	0
	395.4	535
	395.46	0
	395.78	0
	395.85	459
	395.91	0
	396.48	0
	396.55	459
	396.61	0
	396.99	0
	397.06	50830
	397.12	19660
	397.19	611
	397.25	0
	397.38	0
	397.44	35050
	397.5	8959
	397.57	2284
	397.63	3270
	397.7	0
	398.14	0
	398.21	1222
	398.27	1071
	398.33	611
	398.4	0
	398.59	0
	398.65	459
	398.72	459
	398.78	0
	398.84	535
	398.91	535
	398.97	0
	399.23	0
	399.29	535
	399.35	0
	399.42	0
	399.48	611
	399.55	459
	399.61	0
	399.8	0
	399.86	995
	399.93	0
	400.06	0
	400.12	611
	400.18	0
	400.57	0
	400.63	459
	400.69	0
	400.82	0
	400.89	687
	400.95	459
	401.01	995
	401.08	535
	401.14	0
	401.59	0
	401.65	611
	401.71	459
	401.78	0
	401.84	535
	401.91	919
	401.97	0
	402.16	0
	402.22	611
	402.29	1142
	402.35	0
	402.42	0
	402.48	611
	402.54	0
	402.8	0
	402.86	26030
	402.93	6996
	402.99	459
	403.05	0
	403.37	0
	403.44	459
	403.5	1147
	403.56	0
	403.63	459
	403.69	0
	404.01	0
	404.07	459
	404.14	0
	404.2	1374
	404.27	0
	404.39	0
	404.46	1606
	404.52	0
	404.59	535
	404.65	0
	404.71	0
	404.78	459
	404.84	0
	405.03	0
	405.1	1222
	405.16	611
	405.22	0
	405.29	0
	405.35	1222
	405.41	0
	405.48	0
	405.54	611
	405.61	0
	405.67	0
	405.73	687
	405.8	0
	405.86	535
	405.92	0
	406.18	0
	406.24	995
	406.31	535
	406.37	687
	406.44	1298
	406.5	1222
	406.56	0
	406.63	0
	406.69	1298
	406.75	0
	406.82	1905
	406.88	0
	407.26	0
	407.33	41580
	407.39	3962
	407.46	0
	407.58	0
	407.65	459
	407.71	0
	407.77	687
	407.84	0
	407.9	0
	407.97	1294
	408.03	535
	408.09	0
	408.29	0
	408.35	687
	408.41	0
	408.48	611
	408.54	0
	408.92	0
	408.99	1374
	409.05	0
	409.18	0
	409.24	611
	409.31	53790
	409.37	1370
	409.43	0
	409.5	2891
	409.56	0
	409.62	0
	409.69	1374
	409.75	0
	410.01	0
	410.07	1071
	410.14	0
	410.2	995
	410.26	0
	410.52	0
	410.58	535
	410.65	0
	410.71	0
	410.77	535
	410.84	0
	410.9	459
	410.96	0
	411.41	0
	411.47	611
	411.54	763
	411.6	459
	411.67	1753
	411.73	0
	412.43	0
	412.5	1758
	412.56	535
	412.62	0
	412.69	1450
	412.75	0
	412.88	0
	412.94	990
	413.01	1374
	413.07	0
	413.26	0
	413.32	459
	413.39	763
	413.45	0
	413.58	0
	413.64	995
	413.71	459
	413.77	459
	413.84	0
	414.03	0
	414.09	2293
	414.15	0
	414.28	0
	414.35	6313
	414.41	0
	414.6	0
	414.66	459
	414.73	1147
	414.79	0
	414.86	0
	414.92	915
	414.98	687
	415.05	1374
	415.11	0
	415.17	39380
	415.24	22920
	415.3	915
	415.37	763
	415.43	0
	415.49	0
	415.56	763
	415.62	65860
	415.69	919
	415.75	12000
	415.81	0
	416	0
	416.07	611
	416.13	0
	416.2	0
	416.26	459
	416.32	0
	417.22	0
	417.28	611
	417.34	687
	417.41	0
	417.47	459
	417.54	0
	417.79	0
	417.85	459
	417.92	459
	417.98	0
	418.11	0
	418.17	459
	418.24	3351
	418.3	687
	418.36	0
	418.43	0
	418.49	915
	418.56	0
	418.62	0
	418.68	2507
	418.75	2967
	418.81	0
	419	0
	419.07	459
	419.13	0
	419.19	611
	419.26	459
	419.32	0
	419.39	0
	419.45	611
	419.51	0
	419.58	0
	419.64	459
	419.7	0
	419.9	0
	419.96	459
	420.02	0
	420.09	0
	420.15	459
	420.21	0
	420.28	0
	420.34	1222
	420.41	0
	420.6	0
	420.66	1298
	420.72	0
	420.98	0
	421.04	763
	421.11	0
	421.17	459
	421.24	0
	421.3	611
	421.36	839
	421.43	0
	421.55	0
	421.62	1374
	421.68	0
	421.75	0
	421.81	459
	421.87	0
	422.06	0
	422.13	687
	422.19	11310
	422.26	20490
	422.32	0
	422.83	0
	422.89	459
	422.96	0
	423.21	0
	423.28	611
	423.34	459
	423.4	0
	423.6	0
	423.66	1147
	423.72	0
	423.79	0
	423.85	459
	423.91	0
	424.04	0
	424.11	459
	424.17	459
	424.23	0
	424.55	0
	424.62	459
	424.68	459
	424.74	0
	424.81	0
	424.87	535
	424.94	0
	425	1071
	425.06	0
	425.13	611
	425.19	535
	425.25	0
	425.32	459
	425.38	0
	425.89	0
	425.96	459
	426.02	0
	426.08	0
	426.15	995
	426.21	535
	426.27	25720
	426.34	7215
	426.4	0
	426.59	0
	426.66	1682
	426.72	687
	426.79	459
	426.85	0
	427.17	0
	427.23	535
	427.3	0
	427.36	919
	427.42	0
	427.93	0
	428	2440
	428.06	0
	428.12	611
	428.19	459
	428.25	459
	428.32	0
	428.38	611
	428.44	0
	428.51	459
	428.57	459
	428.64	611
	428.7	0
	428.83	0
	428.89	763
	428.95	0
	429.21	0
	429.27	535
	429.34	459
	429.4	1370
	429.46	6077
	429.53	687
	429.59	0
	429.66	535
	429.72	2360
	429.78	0
	429.85	459
	429.91	0
	429.97	995
	430.04	0
	430.1	0
	430.17	535
	430.23	0
	430.61	0
	430.68	535
	430.74	0
	430.87	0
	430.93	459
	431	1374
	431.06	0
	431.12	2061
	431.19	0
	431.25	35360
	431.31	8125
	431.38	839
	431.44	0
	431.51	459
	431.57	0
	431.63	0
	431.7	1298
	431.76	1602
	431.82	611
	431.89	459
	431.95	459
	432.02	687
	432.08	0
	432.14	459
	432.21	0
	432.4	0
	432.46	995
	432.53	0
	434.19	0
	434.25	3801
	434.31	1222
	434.38	535
	434.44	459
	434.5	0
	434.57	459
	434.63	0
	434.76	0
	434.82	2213
	434.89	611
	434.95	0
	435.01	611
	435.08	0
	435.14	611
	435.21	0
	435.46	0
	435.52	2061
	435.59	0
	435.72	0
	435.78	611
	435.84	0
	436.42	0
	436.48	535
	436.55	1606
	436.61	0
	437.12	0
	437.18	459
	437.25	0
	437.57	0
	437.63	535
	437.69	0
	437.88	0
	437.95	1530
	438.01	1374
	438.08	0
	438.4	0
	438.46	1147
	438.52	0
	438.97	0
	439.03	611
	439.1	0
	439.16	535
	439.22	0
	439.35	0
	439.42	535
	439.48	0
	439.54	611
	439.61	459
	439.67	535
	439.73	687
	439.8	535
	439.86	0
	439.99	0
	440.05	459
	440.12	0
	440.18	459
	440.25	0
	440.69	0
	440.76	611
	440.82	2360
	440.88	459
	440.95	0
	441.01	0
	441.07	459
	441.14	0
	441.2	459
	441.27	459
	441.33	0
	441.39	1147
	441.46	0
	442.03	0
	442.1	611
	442.16	1222
	442.22	8281
	442.29	1147
	442.35	0
	443.18	0
	443.24	2052
	443.31	1825
	443.37	459
	443.43	0
	443.5	0
	443.56	839
	443.63	0
	444.01	0
	444.07	687
	444.14	459
	444.2	915
	444.26	0
	444.33	535
	444.39	0
	444.65	0
	444.71	1222
	444.77	0
	444.9	0
	444.97	535
	445.03	459
	445.09	0
	445.16	687
	445.22	2824
	445.28	0
	445.35	459
	445.41	0
	445.48	0
	445.54	27240
	445.6	3801
	445.67	0
	445.73	459
	445.8	0
	445.86	0
	445.92	459
	445.99	0
	446.18	0
	446.24	1450
	446.31	0
	446.37	459
	446.43	0
	446.5	0
	446.56	1066
	446.62	0
	446.69	535
	446.75	459
	446.82	459
	446.88	0
	446.94	459
	447.01	0
	447.33	0
	447.39	459
	447.45	0
	447.52	0
	447.58	459
	447.65	0
	447.71	0
	447.77	839
	447.84	2664
	447.9	0
	447.96	611
	448.03	839
	448.09	0
	448.54	0
	448.6	839
	448.67	0
	448.86	0
	448.92	1530
	448.98	611
	449.05	0
	449.43	0
	449.49	1066
	449.56	459
	449.62	0
	449.69	535
	449.75	0
	449.81	535
	449.88	535
	449.94	0
	450.01	0
	450.07	459
	450.13	0
	450.2	0
	450.26	459
	450.32	0
	450.39	0
	450.45	1147
	450.52	0
	450.58	535
	450.64	34000
	450.71	1142
	450.77	0
	450.96	0
	451.03	1450
	451.09	0
	451.15	0
	451.22	1298
	451.28	0
	451.47	0
	451.54	459
	451.6	0
	451.79	0
	451.86	47270
	451.92	1521
	451.98	459
	452.05	0
	452.11	0
	452.17	459
	452.24	0
	452.3	535
	452.37	0
	452.43	0
	452.49	1294
	452.56	763
	452.62	535
	452.68	0
	452.75	459
	452.81	0
	452.88	0
	452.94	611
	453	0
	453.13	0
	453.19	1071
	453.26	0
	453.83	0
	453.9	535
	453.96	2293
	454.02	1677
	454.09	0
	454.15	459
	454.22	0
	454.28	535
	454.34	0
	454.66	0
	454.73	611
	454.79	3654
	454.85	0
	454.92	0
	454.98	459
	455.04	0
	455.17	0
	455.24	1222
	455.3	0
	455.81	0
	455.87	611
	455.94	0
	456.07	0
	456.13	687
	456.19	1758
	456.26	1146
	456.32	0
	456.38	0
	456.45	459
	456.51	0
	456.96	0
	457.02	611
	457.09	0
	457.15	611
	457.21	0
	457.34	0
	457.4	459
	457.47	459
	457.53	0
	457.6	0
	457.66	535
	457.72	0
	457.85	0
	457.92	4328
	457.98	3953
	458.04	0
	458.17	0
	458.23	459
	458.3	0
	458.36	41500
	458.43	1673
	458.49	0
	459.38	0
	459.45	459
	459.51	0
	459.64	0
	459.7	535
	459.77	53720
	459.83	13740
	459.89	763
	459.96	0
	460.02	2137
	460.08	0
	460.15	0
	460.21	990
	460.28	995
	460.34	687
	460.4	0
	460.59	0
	460.66	459
	460.72	0
	461.1	0
	461.17	535
	461.23	0
	461.3	1222
	461.36	0
	461.42	459
	461.49	0
	461.55	0
	461.62	535
	461.68	535
	461.74	0
	461.81	919
	461.87	0
	461.93	0
	462	919
	462.06	0
	462.19	0
	462.25	1530
	462.32	0
	462.64	0
	462.7	763
	462.76	1147
	462.83	763
	462.89	0
	462.95	0
	463.02	1218
	463.08	1450
	463.15	0
	464.29	0
	464.36	611
	464.42	0
	464.61	0
	464.68	919
	464.74	459
	464.8	0
	464.87	0
	464.93	535
	465	0
	465.19	0
	465.25	459
	465.31	459
	465.38	0
	465.44	0
	465.51	535
	465.57	1374
	465.63	995
	465.7	535
	465.76	0
	466.14	0
	466.21	459
	466.27	459
	466.34	459
	466.4	0
	466.72	0
	466.78	459
	466.85	0
	466.97	0
	467.04	611
	467.1	3190
	467.16	43550
	467.23	0
	467.93	0
	467.99	459
	468.06	919
	468.12	63500
	468.19	687
	468.25	1606
	468.31	0
	468.38	1147
	468.44	0
	468.76	0
	468.82	459
	468.89	687
	468.95	0
	469.33	0
	469.4	995
	469.46	459
	469.53	0
	469.78	0
	469.84	459
	469.91	0
	469.97	18440
	470.04	25650
	470.1	535
	470.16	15330
	470.23	23380
	470.29	611
	470.35	611
	470.42	0
	470.67	0
	470.74	459
	470.8	0
	470.99	0
	471.06	763
	471.12	0
	471.18	0
	471.25	763
	471.31	0
	471.37	459
	471.44	763
	471.5	0
	471.76	0
	471.82	995
	471.89	2133
	471.95	0
	472.52	0
	472.59	1526
	472.65	0
	473.03	0
	473.1	839
	473.16	2289
	473.22	0
	473.29	535
	473.35	0
	473.42	611
	473.48	0
	473.61	0
	473.67	459
	473.74	0
	473.8	1222
	473.86	0
	474.44	0
	474.5	1597
	474.56	763
	474.63	0
	474.69	919
	474.76	0
	475.39	0
	475.46	611
	475.52	0
	475.9	0
	475.97	687
	476.03	763
	476.1	839
	476.16	459
	476.22	1147
	476.29	0
	476.73	0
	476.8	611
	476.86	0
	476.92	535
	476.99	0
	477.63	0
	477.69	14730
	477.75	2815
	477.82	611
	477.88	0
	477.95	535
	478.01	0
	478.07	32250
	478.14	763
	478.2	459
	478.26	0
	478.77	0
	478.84	611
	478.9	0
	479.09	0
	479.16	459
	479.22	459
	479.28	0
	479.35	0
	479.41	1222
	479.48	0
	479.73	0
	479.8	687
	479.86	0
	479.92	10330
	479.99	37410
	480.05	0
	480.18	0
	480.24	1450
	480.31	0
	480.82	0
	480.88	839
	480.94	1222
	481.01	0
	481.07	0
	481.13	535
	481.2	687
	481.26	459
	481.33	0
	481.39	915
	481.45	0
	481.77	0
	481.84	1374
	481.9	611
	481.96	0
	482.16	0
	482.22	611
	482.28	535
	482.35	0
	482.41	0
	482.47	459
	482.54	0
	482.67	0
	482.73	839
	482.79	0
	483.05	0
	483.11	1222
	483.18	0
	483.24	459
	483.3	915
	483.37	919
	483.43	0
	484.13	0
	484.2	1602
	484.26	0
	484.39	0
	484.45	687
	484.52	687
	484.58	459
	484.64	0
	484.77	0
	484.83	611
	484.9	0
	484.96	0
	485.03	611
	485.09	0
	485.15	0
	485.22	34140
	485.28	8504
	485.34	611
	485.41	0
	485.47	839
	485.54	0
	485.66	0
	485.73	3426
	485.79	535
	485.86	0
	485.92	459
	485.98	0
	486.17	0
	486.24	1147
	486.3	1071
	486.37	0
	486.43	0
	486.49	535
	486.56	0
	486.68	0
	486.75	995
	486.81	763
	486.88	0
	487.51	0
	487.58	459
	487.64	687
	487.7	1378
	487.77	0
	487.96	0
	488.02	1147
	488.09	0
	488.15	0
	488.22	1222
	488.28	0
	488.92	0
	488.98	1147
	489.04	0
	489.17	0
	489.24	995
	489.3	0
	489.36	0
	489.43	459
	489.49	535
	489.55	0
	490.13	0
[truncated: 17,843 more rows]

## Sheet: Extended Data Fig. 1c
	m/z	Intensity
	300.08	0
	300.15	719
	300.21	1439
	300.27	0
	300.4	0
	300.47	622
	300.53	622
	300.59	0
	300.66	2414
	300.72	719
	300.78	622
	300.85	0
	300.91	0
	300.98	1634
	301.04	0
	301.1	622
	301.17	0
	301.23	0
	301.3	719
	301.36	0
	301.42	0
	301.49	719
	301.55	0
	301.74	0
	301.81	622
	301.87	719
	301.93	0
	302.32	0
	302.38	622
	302.44	0
	302.89	0
	302.95	1207
	303.02	0
	303.15	0
	303.21	719
	303.27	1341
	303.34	0
	303.66	0
	303.72	3072
	303.78	0
	303.85	719
	303.91	1243
	303.98	0
	304.23	0
	304.29	1439
	304.36	0
	304.55	0
	304.61	719
	304.68	0
	304.74	0
	304.8	3096
	304.87	0
	305.63	0
	305.7	1731
	305.76	0
	305.83	0
	305.89	914
	305.95	0
	306.08	0
	306.14	622
	306.21	0
	306.46	0
	306.53	914
	306.59	0
	306.65	1341
	306.72	622
	306.78	1439
	306.85	914
	306.91	0
	307.04	0
	307.1	2475
	307.17	2609
	307.23	0
	307.74	0
	307.8	622
	307.87	0
	308.19	0
	308.25	622
	308.31	0
	308.38	0
	308.44	1439
	308.51	914
	308.57	0
	308.89	0
	308.95	1926
	309.02	0
	309.08	719
	309.14	817
	309.21	0
	309.65	0
	309.72	1341
	309.78	0
	309.84	24690
	309.91	1402
	309.97	0
	310.29	0
	310.36	817
	310.42	0
	310.48	1695
	310.55	0
	310.74	0
	310.8	622
	310.87	1341
	310.93	0
	311.5	0
	311.57	817
	311.63	0
	311.7	0
	311.76	817
	311.82	0
	311.95	0
	312.01	622
	312.08	0
	312.14	817
	312.21	0
	312.97	0
	313.04	19540
	313.1	16560
	313.16	0
	313.29	0
	313.35	19480
	313.42	13670
	313.48	0
	313.67	0
	313.74	622
	313.8	0
	313.86	0
	313.93	719
	313.99	1439
	314.06	0
	314.12	1341
	314.18	0
	314.5	0
	314.57	622
	314.63	1012
	314.69	0
	314.82	0
	314.89	622
	314.95	0
	315.2	0
	315.27	817
	315.33	0
	315.4	0
	315.46	719
	315.52	0
	315.59	0
	315.65	1536
	315.71	0
	315.78	2316
	315.84	817
	315.91	0
	315.97	719
	316.03	0
	316.35	0
	316.42	622
	316.48	0
	316.54	1536
	316.61	0
	316.86	0
	316.93	622
	316.99	2121
	317.05	0
	317.12	1829
	317.18	0
	317.25	719
	317.31	0
	317.44	0
	317.5	817
	317.57	0
	317.69	0
	317.76	817
	317.82	0
	317.88	622
	317.95	817
	318.01	622
	318.08	0
	318.2	0
	318.27	1634
	318.33	0
	318.78	0
	318.84	719
	318.9	1109
	318.97	0
	319.29	0
	319.35	1243
	319.42	0
	319.67	0
	319.73	1244
	319.8	0
	319.86	719
	319.93	0
	319.99	0
	320.05	622
	320.12	0
	320.37	0
	320.44	817
	320.5	0
	320.63	0
	320.69	1731
	320.76	0
	320.82	817
	320.88	1012
	320.95	1341
	321.01	0
	321.2	0
	321.27	3072
	321.33	0
	321.52	0
	321.58	68830
	321.65	20590
	321.71	0
	321.78	622
	321.84	0
	321.9	1926
	321.97	0
	322.35	0
	322.41	1243
	322.48	0
	322.61	0
	322.67	719
	322.73	0
	322.92	0
	322.99	1439
	323.05	38850
	323.12	38920
	323.18	0
	323.63	0
	323.69	1109
	323.75	0
	323.82	0
	323.88	719
	323.95	0
	324.01	0
	324.07	622
	324.14	0
	324.2	3426
	324.26	622
	324.33	0
	324.39	1012
	324.46	1634
	324.52	0
	324.58	914
	324.65	622
	324.71	0
	325.03	0
	325.09	719
	325.16	0
	325.28	0
	325.35	1244
	325.41	7156
	325.48	9435
	325.54	622
	325.6	0
	325.86	0
	325.92	1634
	325.99	0
	326.05	622
	326.11	0
	326.37	0
	326.43	5303
	326.5	41360
	326.56	0
	326.62	719
	326.69	0
	327.33	0
	327.39	622
	327.45	817
	327.52	0
	327.65	0
	327.71	622
	327.77	0
	327.84	622
	327.9	0
	328.22	0
	328.28	1536
	328.35	0
	328.99	0
	329.05	1012
	329.11	1439
	329.18	0
	329.3	0
	329.37	719
	329.43	719
	329.5	0
	329.56	0
	329.62	622
	329.69	817
	329.75	622
	329.81	0
	329.94	0
	330.01	622
	330.07	0
	330.13	2353
	330.2	1109
	330.26	0
	330.39	0
	330.45	1341
	330.52	0
	330.58	622
	330.64	0
	330.71	622
	330.77	0
	330.84	817
	330.9	0
	330.96	622
	331.03	817
	331.09	622
	331.15	719
	331.22	719
	331.28	719
	331.35	0
	331.47	0
	331.54	2121
	331.6	719
	331.67	0
	332.05	0
	332.11	1597
	332.18	1109
	332.24	0
	332.56	0
	332.62	3133
	332.69	1109
	332.75	914
	332.81	0
	332.88	0
	332.94	8009
	333	0
	333.07	0
	333.13	622
	333.2	0
	333.45	0
	333.52	622
	333.58	0
	333.71	0
	333.77	622
	333.83	0
	334.47	0
	334.54	1207
	334.6	0
	334.79	0
	334.86	54820
	334.92	0
	334.98	0
	335.05	1439
	335.11	0
	335.17	1244
	335.24	719
	335.3	719
	335.37	0
	335.49	0
	335.56	622
	335.62	0
	335.81	0
	335.88	719
	335.94	817
	336	0
	336.07	0
	336.13	914
	336.19	0
	336.26	622
	336.32	719
	336.39	0
	336.45	0
	336.51	1536
	336.58	622
	336.64	0
	336.71	2060
	336.77	0
	338.36	0
	338.43	817
	338.49	0
	338.56	3133
	338.62	622
	338.68	1304
	338.75	914
	338.81	0
	338.94	0
	339	719
	339.07	0
	339.19	0
	339.26	622
	339.32	0
	339.64	0
	339.7	3816
	339.77	0
	340.02	0
	340.09	622
	340.15	0
	340.34	0
	340.41	622
	340.47	0
	340.53	0
	340.6	719
	340.66	0
	340.72	0
	340.79	817
	340.85	0
	341.24	0
	341.3	914
	341.36	0
	341.49	0
	341.55	719
	341.62	0
	342	0
	342.06	622
	342.13	0
	342.19	0
	342.26	29040
	342.32	19380
	342.38	0
	342.45	817
	342.51	1341
	342.57	0
	342.77	0
	342.83	719
	342.89	0
	343.15	0
	343.21	1926
	343.28	0
	343.98	0
	344.04	1731
	344.11	0
	344.3	0
	344.36	2645
	344.43	622
	344.49	0
	344.68	0
	344.74	817
	344.81	0
	345	0
	345.06	1829
	345.13	0
	345.51	0
	345.57	1890
	345.64	1499
	345.7	0
	345.83	0
	345.89	719
	345.96	622
	346.02	719
	346.08	0
	346.15	45010
	346.21	3877
	346.28	0
	346.4	0
	346.47	622
	346.53	0
	346.91	0
	346.98	2121
	347.04	0
	347.3	0
	347.36	817
	347.42	0
	347.49	622
	347.55	0
	347.61	0
	347.68	1731
	347.74	0
	347.81	1439
	347.87	0
	347.93	622
	348	3036
	348.06	0
	348.25	0
	348.32	622
	348.38	0
	348.83	0
	348.89	622
	348.95	0
	349.08	0
	349.15	2414
	349.21	622
	349.27	0
	349.34	0
	349.4	1439
	349.47	622
	349.53	0
	349.66	0
	349.72	1243
	349.78	0
	349.85	817
	349.91	0
	349.98	0
	350.04	719
	350.1	0
	350.17	1012
	350.23	0
	350.29	1012
	350.36	0
	350.42	0
	350.49	2085
	350.55	1341
	350.61	0
	351.38	0
	351.44	622
	351.51	0
	351.57	817
	351.63	0
	351.7	914
	351.76	719
	351.83	0
	352.02	0
	352.08	914
	352.14	622
	352.21	622
	352.27	1207
	352.34	719
	352.4	0
	352.46	2316
	352.53	622
	352.59	0
	352.66	0
	352.72	622
	352.78	0
	352.85	0
	352.91	817
	352.97	622
	353.04	719
	353.1	719
	353.17	0
	353.68	0
	353.74	1536
	353.8	0
	353.93	0
	353.99	1341
	354.06	0
	354.19	0
	354.25	914
	354.31	0
	354.38	719
	354.44	0
	354.51	0
	354.57	914
	354.63	0
	354.7	2255
	354.76	0
	355.14	0
	355.21	622
	355.27	0
	355.46	0
	355.53	817
	355.59	0
	355.65	1536
	355.72	1439
	355.78	1012
	355.85	0
	356.61	0
	356.67	1731
	356.74	0
	356.8	817
	356.87	0
	356.93	719
	356.99	0
	357.06	2353
	357.12	3133
	357.18	0
	357.44	0
	357.5	719
	357.57	2414
	357.63	719
	357.7	817
	357.76	817
	357.82	0
	358.14	0
	358.21	2060
	358.27	0
	358.33	1012
	358.4	0
	358.46	0
	358.52	719
	358.59	0
	358.65	622
	358.72	0
	359.16	0
	359.23	719
	359.29	0
	359.35	0
	359.42	622
	359.48	1731
	359.55	0
	359.67	0
	359.74	817
	359.8	0
	359.99	0
	360.06	622
	360.12	1731
	360.18	719
	360.25	622
	360.31	0
	360.37	0
	360.44	719
	360.5	914
	360.57	1109
	360.63	0
	360.82	0
	360.89	2060
	360.95	0
	361.01	1243
	361.08	817
	361.14	0
	361.2	1304
	361.27	1341
	361.33	817
	361.4	817
	361.46	0
	361.52	0
	361.59	1341
	361.65	0
	361.78	0
	361.84	1012
	361.91	1012
	361.97	0
	362.03	0
	362.1	622
	362.16	1243
	362.22	0
	362.61	0
	362.67	622
	362.74	2804
	362.8	0
	362.86	817
	362.93	719
	362.99	0
	363.25	0
	363.31	9594
	363.37	27420
	363.44	0
	363.76	0
	363.82	817
	363.88	0
	363.95	2450
	364.01	719
	364.07	0
	364.14	0
	364.2	622
	364.27	3426
	364.33	0
	364.46	0
	364.52	719
	364.59	0
	364.65	0
	364.71	1012
	364.78	0
	364.9	0
	364.97	1439
	365.03	0
	365.1	0
	365.16	59110
	365.22	7582
	365.29	0
	365.41	0
	365.48	1829
	365.54	0
	365.61	622
	365.67	2804
	365.73	2024
	365.8	1829
	365.86	0
	365.93	0
	365.99	622
	366.05	0
	366.12	817
	366.18	0
	366.37	0
	366.44	914
	366.5	0
	366.56	0
	366.63	622
	366.69	0
	366.75	0
	366.82	817
	366.88	0
	367.07	0
	367.14	914
	367.2	0
	367.26	0
	367.33	817
	367.39	1926
	367.46	0
	367.52	1243
	367.58	0
	367.65	0
	367.71	914
	367.78	0
	368.16	0
	368.22	1341
	368.29	2121
	368.35	0
	368.54	0
	368.6	622
	368.67	622
	368.73	0
	368.8	914
	368.86	0
	368.92	0
	368.99	817
	369.05	0
	369.43	0
	369.5	817
	369.56	0
	369.63	622
	369.69	0
	369.75	914
	369.82	1304
	369.88	622
	369.94	0
	370.01	1012
	370.07	0
	370.14	719
	370.2	0
	370.26	0
	370.33	2840
	370.39	622
	370.45	0
	370.52	719
	370.58	1012
	370.65	817
	370.71	622
	370.77	622
	370.84	0
	370.9	622
	370.96	0
	371.28	0
	371.35	914
	371.41	0
	371.48	622
	371.54	0
	371.6	0
	371.67	622
	371.73	622
	371.79	0
	372.05	0
	372.11	2475
	372.18	2645
	372.24	0
	372.56	0
	372.62	622
	372.69	0
	373.01	0
	373.07	2645
	373.13	0
	373.26	0
	373.33	2316
	373.39	0
	373.58	0
	373.64	1536
	373.71	0
	373.96	0
	374.03	622
	374.09	622
	374.15	1207
	374.22	0
	374.6	0
	374.67	1536
	374.73	0
	374.79	0
	374.86	622
	374.92	0
	375.49	0
	375.56	14020
	375.62	2767
	375.69	0
	376.13	0
	376.2	33620
	376.26	7680
	376.32	0
	376.71	0
	376.77	1109
	376.83	622
	376.9	0
	376.96	0
	377.03	1439
	377.09	1439
	377.15	0
	377.34	0
	377.41	622
	377.47	0
	377.73	0
	377.79	1341
	377.85	0
	377.92	0
	377.98	622
	378.05	0
	378.68	0
	378.75	1439
	378.81	0
	378.88	1536
	378.94	0
	379.19	0
	379.26	817
	379.32	1731
	379.39	0
	379.64	0
	379.71	622
	379.77	0
	380.02	0
	380.09	719
	380.15	0
	380.41	0
	380.47	817
	380.53	0
	380.6	817
	380.66	817
	380.73	719
	380.79	0
	380.85	0
	380.92	1439
	380.98	0
	381.04	0
	381.11	622
	381.17	2121
	381.24	817
	381.3	0
	381.49	0
	381.56	817
	381.62	622
	381.68	0
	381.75	719
	381.81	0
	381.87	0
	381.94	2024
	382	1634
	382.07	0
	382.13	622
	382.19	0
	382.45	0
	382.51	1536
	382.58	1109
	382.64	0
	382.7	622
	382.77	0
	383.21	0
	383.28	1109
	383.34	622
	383.41	0
	383.72	0
	383.79	622
	383.85	0
	384.04	0
	384.11	1012
	384.17	0
	384.3	0
	384.36	1634
	384.43	0
	384.74	0
	384.81	622
	384.87	0
	385	0
	385.06	719
	385.13	719
	385.19	0
	385.32	0
	385.38	622
	385.45	0
	385.51	817
	385.57	0
	385.64	0
	385.7	622
	385.77	0
	386.08	0
	386.15	3133
	386.21	622
	386.28	1731
	386.34	0
	386.4	1109
	386.47	0
	386.53	0
	386.6	817
	386.66	0
	386.98	0
	387.04	719
	387.11	1341
	387.17	0
	387.23	622
	387.3	0
	387.36	5730
	387.42	0
	388.19	0
	388.25	719
	388.32	0
	388.38	0
	388.45	622
	388.51	0
	389.02	0
	389.08	622
	389.15	622
	389.21	0
	389.34	0
	389.4	622
	389.47	0
	389.53	817
	389.59	0
	389.66	1963
	389.72	0
	389.85	0
	389.91	2743
	389.98	0
	390.1	0
	390.17	1012
	390.23	0
	390.3	622
	390.36	622
	390.42	719
	390.49	0
	390.74	0
	390.81	1012
	390.87	719
	390.93	622
	391	0
	391.06	914
	391.12	817
	391.19	817
	391.25	0
	391.32	14080
	391.38	59400
	391.44	0
	391.57	0
	391.63	1536
	391.7	0
	392.08	0
	392.15	914
	392.21	0
	392.4	0
	392.46	622
	392.53	0
	392.59	2450
	392.66	622
	392.72	1536
	392.78	914
	392.85	0
	392.91	914
	392.97	622
	393.04	0
	393.17	0
	393.23	2219
	393.29	0
	393.36	0
	393.42	719
	393.48	719
	393.55	719
	393.61	0
	393.87	0
	393.93	1341
	394	0
	394.06	0
	394.12	622
	394.19	622
	394.25	0
	394.38	0
	394.44	914
	394.51	1109
	394.57	0
	394.7	0
	394.76	622
	394.82	0
	395.21	0
	395.27	1536
	395.33	0
	395.46	0
	395.53	1439
	395.59	1439
	395.65	0
	396.1	0
	396.16	622
	396.23	914
	396.29	0
	396.55	0
	396.61	622
	396.67	0
	396.74	622
	396.8	0
	397.31	0
	397.38	1499
	397.44	719
	397.5	1012
	397.57	0
	397.7	0
	397.76	914
	397.82	0
	398.01	0
	398.08	3938
	398.14	2609
	398.21	0
	398.27	0
	398.33	817
	398.4	0
	398.78	0
	398.84	622
	398.91	0
	398.97	1829
	399.04	0
	399.1	622
	399.16	0
	399.35	0
	399.42	719
	399.48	719
	399.55	0
	400.5	0
	400.57	622
	400.63	1243
	400.69	0
	400.89	0
	400.95	1012
	401.01	0
	401.97	0
	402.03	914
	402.1	2353
	402.16	2255
	402.22	0
	402.29	7485
	402.35	0
	402.42	1109
	402.48	0
	402.61	0
	402.67	817
	402.74	0
	402.8	0
	402.86	817
	402.93	1731
	402.99	0
	403.12	0
	403.18	914
	403.25	1439
	403.31	817
	403.37	817
	403.44	817
	403.5	0
	403.63	0
	403.69	719
	403.76	622
	403.82	0
	404.01	0
	404.07	1829
	404.14	1304
	404.2	0
	404.27	622
	404.33	0
	404.39	0
	404.46	1731
	404.52	0
	404.59	0
	404.65	1012
	404.71	0
	405.1	0
	405.16	622
	405.22	0
	405.29	0
	405.35	622
	405.41	0
	405.48	622
	405.54	0
	405.61	0
	405.67	622
	405.73	0
	406.05	0
	406.12	1439
	406.18	719
	406.24	622
	406.31	0
	406.44	0
	406.5	622
	406.56	817
	406.63	0
	407.46	0
	407.52	622
	407.58	0
	408.41	0
	408.48	1341
	408.54	0
	408.67	0
	408.73	817
	408.8	817
	408.86	2353
	408.92	0
	409.18	0
	409.24	19480
	409.31	6547
	409.37	1012
	409.43	817
	409.5	0
	409.88	0
	409.94	719
	410.01	719
	410.07	0
	410.14	0
	410.2	1012
	410.26	0
	410.33	0
	410.39	1536
	410.45	0
	410.84	0
	410.9	1012
	410.96	622
	411.03	0
	411.22	0
	411.28	1439
	411.35	0
	411.86	0
	411.92	1012
	411.99	0
	412.5	0
	412.56	1304
	412.62	0
	413.01	0
	413.07	622
	413.13	622
	413.2	0
	413.39	0
	413.45	817
	413.52	0
	413.58	0
	413.64	1012
	413.71	719
	413.77	0
	414.6	0
	414.66	1012
	414.73	1634
	414.79	817
	414.86	0
	415.24	0
	415.3	719
	415.37	2060
	415.43	0
	415.49	622
	415.56	817
	415.62	0
	415.75	0
	415.81	1829
	415.88	1634
	415.94	622
	416	719
	416.07	719
	416.13	1829
	416.2	22350
	416.26	1499
	416.32	622
	416.39	719
	416.45	817
	416.51	622
	416.58	0
	416.64	0
	416.71	719
	416.77	3974
	416.83	3292
	416.9	0
	416.96	622
	417.02	622
	417.09	1536
	417.15	0
	417.28	0
	417.34	2743
	417.41	0
	417.54	0
	417.6	5339
	417.66	1012
	417.73	0
	417.85	0
	417.92	2938
	417.98	0
	418.05	622
	418.11	0
	418.24	0
	418.3	622
	418.36	0
	418.43	1012
	418.49	1109
	418.56	0
	418.68	0
	418.75	8302
	418.81	0
	419.64	0
	419.7	1439
	419.77	0
	419.83	0
	419.9	719
	419.96	0
	420.21	0
	420.28	817
	420.34	1439
	420.41	0
	420.66	0
	420.72	914
	420.79	0
	420.85	0
	420.92	817
	420.98	0
	421.17	0
	421.24	2316
	421.3	0
	421.43	0
	421.49	914
	421.55	0
	421.62	0
	421.68	622
	421.75	622
	421.81	719
	421.87	0
	421.94	719
	422	0
	422.13	0
	422.19	719
	422.26	622
	422.32	0
	422.38	0
	422.45	719
	422.51	719
	422.57	0
	423.28	0
	423.34	622
	423.4	719
	423.47	817
	423.53	622
	423.6	1731
	423.66	0
	423.72	0
	423.79	817
	423.85	1634
	423.91	0
	423.98	622
	424.04	0
	424.23	0
	424.3	1963
	424.36	914
	424.42	0
	424.49	622
	424.55	0
	424.62	1012
	424.68	622
	424.74	0
	424.81	0
	424.87	719
	424.94	0
	425.06	0
	425.13	817
	425.19	0
	425.51	0
	425.57	914
	425.64	0
	426.34	0
	426.4	817
	426.47	0
	426.53	0
	426.59	1341
	426.66	1341
	426.72	0
	426.79	0
	426.85	622
	426.91	817
	426.98	0
	427.04	0
	427.1	817
	427.17	0
	427.23	0
	427.3	1012
	427.36	0
	427.42	622
	427.49	0
	427.55	8850
	427.61	622
	427.68	622
	427.74	14350
	427.81	1244
	427.87	0
	427.93	0
	428	719
	428.06	622
	428.12	0
	428.19	622
	428.25	0
	428.32	0
	428.38	1109
	428.44	1244
	428.51	0
	428.57	9826
	428.64	1207
	428.7	1207
	428.76	0
	429.02	0
	429.08	1012
	429.15	1109
	429.21	0
	429.46	0
	429.53	1890
	429.59	3133
	429.66	0
	429.72	0
	429.78	622
	429.85	0
	429.97	0
	430.04	622
	430.1	0
	430.29	0
	430.36	622
	430.42	0
	430.49	914
	430.55	0
	430.61	0
	430.68	1634
	430.74	0
	430.8	0
	430.87	719
	430.93	0
	431.12	0
	431.19	13210
	431.25	0
	431.44	0
	431.51	622
	431.57	0
	431.63	1341
	431.7	0
	431.89	0
	431.95	20550
	432.02	12170
	432.08	0
	432.14	0
	432.21	2804
	432.27	0
	432.46	0
	432.53	719
	432.59	0
	433.61	0
	433.67	1012
	433.74	622
	433.8	0
	433.87	0
	433.93	1012
	433.99	719
	434.06	1829
	434.12	0
	434.25	0
	434.31	622
	434.38	0
	434.63	0
	434.7	622
	434.76	719
	434.82	719
	434.89	0
	434.95	622
	435.01	0
	435.08	0
	435.14	817
	435.21	719
	435.27	0
	435.33	1243
	435.4	0
	435.46	1341
	435.52	0
	435.78	0
	435.84	1109
	435.91	622
	435.97	0
	436.04	0
	436.1	622
	436.16	1536
	436.23	0
	436.35	0
	436.42	719
	436.48	0
	437.57	0
	437.63	817
	437.69	1341
	437.76	0
	437.82	622
	437.88	0
	437.95	719
	438.01	817
	438.08	0
	438.14	622
	438.2	1012
	438.27	33040
	438.33	2572
	438.4	0
	438.52	0
	438.59	622
	438.65	0
	438.71	719
	438.78	0
	438.84	0
	438.91	1012
	438.97	1926
	439.03	0
	439.35	0
	439.42	1012
	439.48	0
	439.61	0
	439.67	719
	439.73	0
	439.99	0
	440.05	1012
	440.12	0
	440.56	0
	440.63	622
	440.69	0
	440.76	817
	440.82	2316
	440.88	0
	441.01	0
	441.07	622
	441.14	2511
	441.2	0
	441.27	817
	441.33	1829
	441.39	0
	441.46	719
	441.52	817
	441.58	0
	441.78	0
	441.84	1012
	441.9	0
	442.16	0
	442.22	817
	442.29	0
	442.35	817
	442.41	0
	442.67	0
	442.73	1341
	442.8	817
	442.86	0
	442.92	914
	442.99	0
	443.37	0
	443.43	622
	443.5	0
	443.69	0
	443.75	622
	443.82	1341
	443.88	622
	443.95	1243
	444.01	0
	444.07	0
	444.14	1341
	444.2	0
	444.26	1865
	444.33	0
	444.46	0
	444.52	622
	444.58	0
	444.77	0
	444.84	622
	444.9	0
	445.09	0
	445.16	2060
	445.22	1012
	445.28	0
	445.35	0
	445.41	3096
	445.48	622
	445.54	0
	445.73	0
	445.8	2572
	445.86	1207
	445.92	0
	446.05	0
	446.11	817
	446.18	0
	446.31	0
	446.37	622
	446.43	5474
	446.5	622
	446.56	0
	446.62	0
	446.69	719
	446.75	0
	447.07	0
	447.13	622
	447.2	0
	447.26	2219
	447.33	0
	447.39	0
	447.45	1536
	447.52	622
	447.58	622
	447.65	1536
	447.71	622
	447.77	622
	447.84	0
	448.16	0
	448.22	914
	448.28	622
	448.35	0
	448.41	0
	448.47	719
	448.54	0
	448.67	0
	448.73	622
	448.79	0
	448.86	0
	448.92	1439
	448.98	1536
	449.05	0
	449.11	914
	449.18	0
	449.24	0
	449.3	1536
	449.37	1109
	449.43	0
	449.49	1597
	449.56	1439
	449.62	0
	449.88	0
	449.94	622
	450.01	622
	450.07	0
	450.13	0
	450.2	2609
	450.26	1012
	450.32	0
	450.71	0
	450.77	622
	450.83	0
	451.03	0
	451.09	719
	451.15	817
	451.22	622
	451.28	2219
	451.34	0
	451.41	0
	451.47	2999
	451.54	2999
	451.6	0
	451.73	0
	451.79	5937
	451.86	0
	451.92	0
	451.98	1109
	452.05	622
	452.11	0
	452.24	0
	452.3	719
	452.37	0
	452.88	0
	452.94	719
	453	0
	453.51	0
	453.58	2999
	453.64	622
	453.71	0
	453.77	0
	453.83	622
	453.9	0
	453.96	0
	454.02	622
	454.09	0
	454.15	5047
	454.22	0
	454.53	0
	454.6	914
	454.66	0
	455.17	0
	455.24	2609
	455.3	914
	455.36	0
	455.87	0
	455.94	1243
	456	0
	456.51	0
	456.58	1926
	456.64	914
	456.7	0
	456.77	0
	456.83	719
	456.89	0
	457.09	0
	457.15	1341
	457.21	0
	457.47	0
	457.53	719
	457.6	719
	457.66	1634
	457.72	817
	457.79	0
	458.11	0
	458.17	622
	458.23	719
	458.3	0
	458.74	0
	458.81	817
	458.87	0
	459.51	0
	459.57	622
	459.64	0
	459.7	622
	459.77	622
	459.83	0
	460.08	0
	460.15	1012
	460.21	0
	460.34	0
	460.4	817
	460.47	0
	460.79	0
	460.85	622
	460.91	0
	460.98	1634
	461.04	719
	461.1	0
	461.17	817
	461.23	0
	461.81	0
	461.87	817
	461.93	0
	462	0
	462.06	817
	462.13	0
	462.44	0
	462.51	1243
	462.57	0
	462.64	622
	462.7	0
	463.34	0
	463.4	1402
	463.47	0
	463.53	34210
	463.59	11650
	463.66	1439
	463.72	719
	463.78	0
	463.85	1244
	463.91	0
	463.98	0
	464.04	622
	464.1	0
	464.42	0
	464.49	1439
	464.55	0
	464.61	1207
	464.68	0
	465.06	0
	465.12	1012
	465.19	1012
	465.25	622
	465.31	0
	465.38	0
	465.44	1244
	465.51	622
	465.57	0
	466.08	0
	466.14	622
	466.21	0
	466.27	622
	466.34	0
	466.4	0
	466.46	1243
	466.53	0
	466.78	0
	466.85	1012
	466.91	0
	466.97	0
	467.04	622
	467.1	0
	467.48	0
	467.55	914
	467.61	914
	467.68	817
	467.74	0
	467.8	622
	467.87	0
	467.93	1012
	467.99	0
	468.12	0
	468.19	622
	468.25	719
	468.31	622
	468.38	1244
	468.44	0
	468.76	0
	468.82	1341
	468.89	0
	469.01	0
	469.08	1341
	469.14	0
	469.21	1536
	469.27	0
	469.33	0
	469.4	622
	469.46	622
	469.53	622
	469.59	0
	469.78	0
	469.84	622
	469.91	622
	469.97	0
	470.04	1829
	470.1	1634
	470.16	0
	470.23	1829
	470.29	0
	470.42	0
	470.48	817
	470.55	0
	470.74	0
	470.8	817
	470.86	0
	470.99	0
	471.06	817
	471.12	719
	471.18	0
	471.25	0
	471.31	719
	471.37	0
	471.57	0
	471.63	1304
	471.69	0
	471.82	0
	471.89	1926
	471.95	0
	472.08	0
	472.14	817
	472.2	0
	472.59	0
	472.65	914
	472.71	0
	473.03	0
	473.1	1439
	473.16	0
	473.29	0
	473.35	719
	473.42	817
	473.48	0
	473.54	719
	473.61	0
	474.18	0
	474.25	622
	474.31	0
	474.37	0
	474.44	622
	474.5	0
	474.56	3974
	474.63	1890
	474.69	0
	474.88	0
	474.95	817
	475.01	0
	475.07	0
	475.14	1536
	475.2	0
	475.27	0
	475.33	622
	475.39	719
	475.46	0
	475.65	0
	475.71	1243
	475.78	0
	476.22	0
	476.29	2060
	476.35	0
	476.61	0
	476.67	622
	476.73	0
	476.8	719
	476.86	0
	476.99	0
	477.05	622
	477.12	719
	477.18	0
	477.82	0
	477.88	87820
	477.95	5145
	478.01	0
	478.46	0
	478.52	1499
	478.58	914
	478.65	0
	478.71	622
	478.77	0
	478.84	622
	478.9	0
	478.97	622
	479.03	0
	479.09	2060
	479.16	3060
	479.22	4657
	479.28	0
	479.41	0
	479.48	914
	479.54	0
	480.05	0
	480.11	2158
	480.18	0
	480.24	622
	480.31	1012
	480.37	0
	480.5	0
	480.56	914
	480.62	1439
	480.69	0
	481.26	0
	481.33	914
	481.39	0
	481.9	0
	481.96	1207
	482.03	0
	482.6	0
	482.67	1109
	482.73	0
	482.98	0
	483.05	622
	483.11	1109
	483.18	1207
	483.24	817
	483.3	622
	483.37	0
	483.75	0
	483.81	2706
	483.88	0
	483.94	2158
	484.01	0
	484.07	0
	484.13	719
	484.2	0
	484.26	817
	484.32	719
	484.39	719
	484.45	0
	484.64	0
	484.71	1731
	484.77	0
	484.83	719
	484.9	0
	484.96	0
	485.03	622
	485.09	0
	485.15	719
	485.22	0
	485.47	0
	485.54	622
	485.6	0
	485.66	719
	485.73	0
	485.79	0
	485.86	7522
	485.92	0
	486.37	0
	486.43	719
	486.49	2743
	486.56	622
	486.62	0
	486.75	0
	486.81	817
	486.88	0
	487.26	0
	487.32	1439
	487.39	0
	487.51	0
	487.58	719
	487.64	0
	488.66	0
	488.73	622
	488.79	0
	489.17	0
	489.24	622
	489.3	4267
	489.36	0
	489.43	0
	489.49	622
	489.55	0
	489.62	622
	489.68	1731
	489.75	817
	489.81	0
	490.19	0
	490.26	1499
	490.32	10840
	490.38	1731
	490.45	0
	490.51	817
	490.58	0
	490.64	622
	490.7	0
	491.02	0
	491.09	719
	491.15	0
	491.47	0
	491.53	719
	491.6	1536
	491.66	0
	491.85	0
	491.91	622
	491.98	0
	492.04	0
	492.11	1244
	492.17	0
	492.3	0
	492.36	2414
	492.43	0
	492.49	0
	492.55	3840
	492.62	1402
	492.68	0
	492.74	0
	492.81	622
	492.87	817
	492.94	914
	493	0
	493.06	2024
	493.13	817
	493.19	817
	493.25	0
	493.32	719
	493.38	622
	493.45	719
	493.51	0
	493.57	0
	493.64	622
	493.7	0
	493.76	622
	493.83	0
	494.08	0
	494.15	622
	494.21	0
	494.34	0
	494.4	817
	494.47	0
	494.66	0
	494.72	914
	494.79	2060
	494.85	0
	495.36	0
	495.42	914
	495.49	0
	495.74	0
	495.81	1695
	495.87	817
	495.93	0
	496.13	0
	496.19	622
	496.25	1012
	496.32	0
	496.95	0
	497.02	719
	497.08	914
	497.15	0
	497.4	0
	497.46	719
	497.53	719
	497.59	0
	498.36	0
	498.42	1012
	498.49	622
	498.55	0
	498.87	0
	498.93	817
	499	0
	499.31	0
	499.38	106500
	499.44	13430
	499.51	0
	499.76	0
	499.82	817
	499.89	0
	500.21	0
	500.27	1536
	500.33	0
	500.65	0
	500.72	1536
	500.78	0
	501.04	0
	501.1	914
	501.16	0
	501.23	1536
	501.29	0
	501.67	0
	501.74	817
	501.8	0
	501.87	0
	501.93	817
	501.99	0
	502.5	0
	502.57	622
	502.63	0
	502.7	817
	502.76	622
	502.82	7131
	502.89	0
	503.08	0
	503.14	1012
	503.21	0
	503.78	0
	503.84	3096
	503.91	3816
	503.97	1499
	504.03	1012
	504.1	0
	504.16	0
	504.23	622
	504.29	0
	505.18	0
	505.25	1634
	505.31	719
	505.37	622
	505.44	622
	505.5	1109
	505.57	0
	505.63	5864
	505.69	0
	506.27	0
	506.33	2414
	506.39	0
	506.52	0
[truncated: 17,843 more rows]
