# Supplementary material for: Structural basis for transthiolation intermediates in the ubiquitin pathway
Source: Nature. 2024 Aug 14;633(8028):216–23. doi: 10.1038/s41586-024-07828-9 (PMC11374688; doi:10.1038/s41586-024-07828-9)
Supplement: Supplementary file 11 — Source Data Extended Data Fig. 5 [file 41586_2024_7828_MOESM11_ESM.xlsx]

## Sheet: Extended Data Fig 5k
	Plotted values
			A site reactant: -					A site reactant: ATP				A site reactant: ATP + Ub				A site reactant: AMSN-Ub				A site reactant: AMSN-Ub + PPi
			E1~Ub thioester (RFU, % of initial E1~Ub)					E1~Ub thioester (RFU, % of initial E1~Ub)				E1~Ub thioester (RFU, % of initial E1~Ub)				E1~Ub thioester (RFU, % of initial E1~Ub)				E1~Ub thioester (RFU, % of initial E1~Ub)
			Time (sec)	Repl 1	Repl 2	Repl 3	Avrg	Repl 1	Repl 2	Repl 3	Avrg	Repl 1	Repl 2	Repl 3	Avrg	Repl 1	Repl 2	Repl 3	Avrg	Exp. 1	Exp. 2	Exp. 3	Avrg
			0	100	100	100	100	100	100	100	100	100	100	100	100	100	100	100	100	100	100	100	100
			15	96.443	101.291	97.2574	98.3305	84.7564	83.587	84.2545	84.1993	67.1336	66.824	70.2796	68.0791	48.3606	48.375	48.4203	48.3853	34.2047	32.9583	34.2697	33.8109
			30	92.8623	101.648	95.0537	96.5215	74.5941	74.6032	72.72	73.9724	53.7267	55.2357	56.3029	55.0884	36.4129	30.133	31.8463	32.7974	20.1412	20.2825	20.1202	20.1813
			60	89.4891	98.8812	93.2573	93.8759	58.3501	57.8373	55.7225	57.3033	36.8391	37.2047	39.4675	37.8371	22.3871	17.8492	18.2877	19.508	12.2964	12.2563	11.8874	12.1467
			120	86.6637	96.3727	90.7365	91.2576	46.017	43.8716	42.6239	44.1708	26.9088	27.267	27.6079	27.2612	15.8599	13.1216	12.4615	13.8143	9.9655	9.559	9.1677	9.56407
			A site reactant: -					A site reactant: ATP				A site reactant: ATP + Ub				A site reactant: AMSN-Ub				A site reactant: AMSN-Ub + PPi
			E2~Ub thioester (RFU, % of initial E1~Ub)					E2~Ub thioester (RFU, % of initial E1~Ub)				E2~Ub thioester (RFU, % of initial E1~Ub)				E2~Ub thioester (RFU, % of initial E1~Ub)				E2~Ub thioester (RFU, % of initial E1~Ub)
			Time (sec)	Repl 1	Repl 2	Repl 3	Avrg	Repl 1	Repl 2	Repl 3	Avrg	Repl 1	Repl 2	Repl 3	Avrg	Repl 1	Repl 2	Repl 3	Avrg	Repl 1	Repl 2	Repl 3	Avrg
			0	0	0	0	0	0	0	0	0	0	0	0	0	0	0	0	0	0	0	0	0
			15	0.2983	0.3583	0.1143	0.256967	8.6295	7.2036	7.8756	7.9029	22.1171	19.7242	18.9734	20.2716	35.8615	31.5603	29.9749	32.4656	41.0166	45.315	40.4468	42.2595
			30	0.5586	0.675	0.3009	0.5115	18.8479	15.9375	14.9469	16.5774	29.4198	28.9872	29.6644	29.3571	46.6814	43.1224	39.8081	43.204	52.7698	55.2057	50.9103	52.9619
			60	1.238	1.338	0.9289	1.1683	30.0445	24.8612	22.9026	25.9361	40.3632	35.7808	40.7639	38.9693	55.1406	49.9405	46.2479	50.443	63.0841	58.6673	54.9407	58.8974
			120	2.3988	2.0319	1.6666	2.03243	39.1808	33.9029	30.0528	34.3788	47.5334	44.22	46.9269	46.2268	58.2617	51.2289	50.0576	53.1827	63.9268	57.7358	56.7995	59.4874
	Calculations
	In-gel fluorescence for E1~Ub and E2~Ub bands was quantified and background-subtracted using ImageQuant TL 10.2. The obtained band volumes were normalised to initial E1~Ub.
		Replicate 1									Replicate 2									Replicate 3
			Fluorescence				Normalised (RFU, % of initial E1~Ub)					Fluorescence				Normalised (RFU, % of initial E1~Ub)					Fluorescence				Normalised (RFU, % of initial E1~Ub)
			Lane / Sample	Band	Band Volume (sum of pixel intensities)		Time (sec)	E1~Ub	E2~Ub			Lane / Sample	Band	Band Volume (sum of pixel intensities)		Time (sec)	E1~Ub	E2~Ub			Lane / Sample	Band	Band Volume (sum of pixel intensities)		Time (sec)	E1~Ub	E2~Ub
			E1~Ub + Mg2+ (no E2 added)	E1~Ub	1.17821e+07		0	100	0			E1~Ub + Mg2+ (no E2 added)	E1~Ub	1.27261e+07		0	100	0			E1~Ub + Mg2+ (no E2 added)	E1~Ub	1.61347e+07		0	100	0
			E1~Ub + E2 / Mg2+ (time = 15 s)	E1~Ub	1.1363e+07		15	96.443	0.298291			E1~Ub + E2 / Mg2+ (time = 15 s)	E1~Ub	1.28905e+07		15	101.291	0.358327			E1~Ub + E2 / Mg2+ (time = 15 s)	E1~Ub	1.56922e+07		15	97.2574	0.114335
				E2~Ub	35145		30	92.8623	0.558566				E2~Ub	45601.3		30	101.648	0.674988				E2~Ub	18447.6		30	95.0537	0.300927
			E1~Ub + E2 / Mg2+ (time = 30 s)	E1~Ub	1.09411e+07		60	89.4891	1.23802			E1~Ub + E2 / Mg2+ (time = 30 s)	E1~Ub	1.29359e+07		60	98.8812	1.33795			E1~Ub + E2 / Mg2+ (time = 30 s)	E1~Ub	1.53366e+07		60	93.2573	0.92891
				E2~Ub	65810.8		120	86.6637	2.39881				E2~Ub	85900		120	96.3727	2.03189				E2~Ub	48553.6		120	90.7365	1.66661
			E1~Ub + E2 / Mg2+ (time = 60 s)	E1~Ub	1.05437e+07							E1~Ub + E2 / Mg2+ (time = 60 s)	E1~Ub	1.25838e+07							E1~Ub + E2 / Mg2+ (time = 60 s)	E1~Ub	1.50468e+07
				E2~Ub	145865								E2~Ub	170270								E2~Ub	149877
			E1~Ub + E2 / Mg2+ (time = 120 s)	E1~Ub	1.02108e+07							E1~Ub + E2 / Mg2+ (time = 120 s)	E1~Ub	1.22645e+07							E1~Ub + E2 / Mg2+ (time = 120 s)	E1~Ub	1.46401e+07
				E2~Ub	282630								E2~Ub	258582								E2~Ub	268902
			Fluorescence				Normalised (RFU, % of initial E1~Ub)					Fluorescence				Normalised (RFU, % of initial E1~Ub)					Fluorescence				Normalised (RFU, % of initial E1~Ub)
			Lane / Sample	Band	Band Volume (sum of pixel intensities)		Time (sec)	E1~Ub	E2~Ub			Lane / Sample	Band	Band Volume (sum of pixel intensities)		Time (sec)	E1~Ub	E2~Ub			Lane / Sample	Band	Band Volume (sum of pixel intensities)		Time (sec)	E1~Ub	E2~Ub
			E1~Ub + ATP + Mg2+ (no E2 added)	E1~Ub	1.14256e+07		0	100	0			E1~Ub + ATP + Mg2+ (no E2 added)	E1~Ub	1.33995e+07		0	100	0			E1~Ub + ATP + Mg2+ (no E2 added)	E1~Ub	1.49677e+07		0	100	0
			E1~Ub + ATP + E2 / Mg2+ (time = 15 s)	E1~Ub	9.6839e+06		15	84.7564	8.62947			E1~Ub + ATP + E2 / Mg2+ (time = 15 s)	E1~Ub	1.12002e+07		15	83.587	7.20364			E1~Ub + ATP + E2 / Mg2+ (time = 15 s)	E1~Ub	1.2611e+07		15	84.2545	7.87563
				E2~Ub	985965		30	74.5941	18.8479				E2~Ub	965248		30	74.6032	15.9375				E2~Ub	1.1788e+06		30	72.72	14.9469
			E1~Ub + ATP + E2 / Mg2+ (time = 30 s)	E1~Ub	8.5228e+06		60	58.3501	30.0445			E1~Ub + ATP + E2 / Mg2+ (time = 30 s)	E1~Ub	9.99642e+06		60	57.8373	24.8612			E1~Ub + ATP + E2 / Mg2+ (time = 30 s)	E1~Ub	1.08845e+07		60	55.7225	22.9026
				E2~Ub	2.15348e+06		120	46.017	39.1808				E2~Ub	2.13554e+06		120	43.8716	33.9029				E2~Ub	2.2372e+06		120	42.6239	30.0528
			E1~Ub + ATP + E2 / Mg2+ (time = 60 s)	E1~Ub	6.66683e+06							E1~Ub + ATP + E2 / Mg2+ (time = 60 s)	E1~Ub	7.74989e+06							E1~Ub + ATP + E2 / Mg2+ (time = 60 s)	E1~Ub	8.34038e+06
				E2~Ub	3.43275e+06								E2~Ub	3.33127e+06								E2~Ub	3.42799e+06
			E1~Ub + ATP + E2 / Mg2+ (time = 120 s)	E1~Ub	5.25771e+06							E1~Ub + ATP + E2 / Mg2+ (time = 120 s)	E1~Ub	5.87856e+06							E1~Ub + ATP + E2 / Mg2+ (time = 120 s)	E1~Ub	6.37982e+06
				E2~Ub	4.47662e+06								E2~Ub	4.5428e+06								E2~Ub	4.49821e+06
			Fluorescence				Normalised (RFU, % of initial E1~Ub)					Fluorescence				Normalised (RFU, % of initial E1~Ub)					Fluorescence				Normalised (RFU, % of initial E1~Ub)
			Lane / Sample	Band	Band Volume (sum of pixel intensities)		Time (sec)	E1~Ub	E2~Ub			Lane / Sample	Band	Band Volume (sum of pixel intensities)		Time (sec)	E1~Ub	E2~Ub			Lane / Sample	Band	Band Volume (sum of pixel intensities)		Time (sec)	E1~Ub	E2~Ub
			E1~Ub + ATP + Ub + Mg2+ (no E2 added)	E1~Ub	1.29267e+07		0	100	0			E1~Ub + ATP + Ub + Mg2+ (no E2 added)	E1~Ub	1.49381e+07		0	100	0			E1~Ub + ATP + Ub + Mg2+ (no E2 added)	E1~Ub	1.732e+07		0	100	0
			E1~Ub + ATP + Ub + E2 / Mg2+ (time = 15 s)	E1~Ub	8.67814e+06		15	67.1336	22.1171			E1~Ub + ATP + Ub + E2 / Mg2+ (time = 15 s)	E1~Ub	9.98226e+06		15	66.824	19.7242			E1~Ub + ATP + Ub + E2 / Mg2+ (time = 15 s)	E1~Ub	1.21724e+07		15	70.2796	18.9734
				E2~Ub	2.859e+06		30	53.7267	29.4198				E2~Ub	2.94643e+06		30	55.2357	28.9872				E2~Ub	3.2862e+06		30	56.3029	29.6644
			E1~Ub + ATP + Ub + E2 / Mg2+ (time = 30 s)	E1~Ub	6.94507e+06		60	36.8391	40.3632			E1~Ub + ATP + Ub + E2 / Mg2+ (time = 30 s)	E1~Ub	8.25119e+06		60	37.2047	35.7808			E1~Ub + ATP + Ub + E2 / Mg2+ (time = 30 s)	E1~Ub	9.75166e+06		60	39.4675	40.7639
				E2~Ub	3.803e+06		120	26.9088	47.5334				E2~Ub	4.33015e+06		120	27.267	44.22				E2~Ub	5.13787e+06		120	27.6079	46.9269
			E1~Ub + ATP + Ub + E2 / Mg2+ (time = 60 s)	E1~Ub	4.76207e+06							E1~Ub + ATP + Ub + E2 / Mg2+ (time = 60 s)	E1~Ub	5.55769e+06							E1~Ub + ATP + Ub + E2 / Mg2+ (time = 60 s)	E1~Ub	6.83578e+06
				E2~Ub	5.21762e+06								E2~Ub	5.34499e+06								E2~Ub	7.06031e+06
			E1~Ub + ATP + Ub + E2 / Mg2+ (time = 120 s)	E1~Ub	3.47841e+06							E1~Ub + ATP + Ub + E2 / Mg2+ (time = 120 s)	E1~Ub	4.07319e+06							E1~Ub + ATP + Ub + E2 / Mg2+ (time = 120 s)	E1~Ub	4.7817e+06
				E2~Ub	6.14448e+06								E2~Ub	6.60565e+06								E2~Ub	8.12775e+06
			Fluorescence				Normalised (RFU, % of initial E1~Ub)					Fluorescence				Normalised (RFU, % of initial E1~Ub)					Fluorescence				Normalised (RFU, % of initial E1~Ub)
			Lane / Sample	Band	Band Volume (sum of pixel intensities)		Time (sec)	E1~Ub	E2~Ub			Lane / Sample	Band	Band Volume (sum of pixel intensities)		Time (sec)	E1~Ub	E2~Ub			Lane / Sample	Band	Band Volume (sum of pixel intensities)		Time (sec)	E1~Ub	E2~Ub
			E1~Ub + AMSN-Ub + Mg2+ (no E2 added)	E1~Ub	1.22057e+07		0	100	0			E1~Ub + AMSN-Ub + Mg2+ (no E2 added)	E1~Ub	1.42174e+07		0	100	0			E1~Ub + AMSN-Ub + Mg2+ (no E2 added)	E1~Ub	1.70157e+07		0	100	0
			E1~Ub + AMSN-Ub + E2 / Mg2+ (time = 15 s)	E1~Ub	5.90274e+06		15	48.3606	35.8615			E1~Ub + AMSN-Ub + E2 / Mg2+ (time = 15 s)	E1~Ub	6.87764e+06		15	48.375	31.5603			E1~Ub + AMSN-Ub + E2 / Mg2+ (time = 15 s)	E1~Ub	8.23907e+06		15	48.4203	29.9749
				E2~Ub	4.37713e+06		30	36.4129	46.6814				E2~Ub	4.48705e+06		30	30.133	43.1224				E2~Ub	5.10045e+06		30	31.8463	39.8081
			E1~Ub + AMSN-Ub + E2 / Mg2+ (time = 30 s)	E1~Ub	4.44443e+06		60	22.3871	55.1406			E1~Ub + AMSN-Ub + E2 / Mg2+ (time = 30 s)	E1~Ub	4.28411e+06		60	17.8492	49.9405			E1~Ub + AMSN-Ub + E2 / Mg2+ (time = 30 s)	E1~Ub	5.41889e+06		60	18.2877	46.2479
				E2~Ub	5.69777e+06		120	15.8599	58.2617				E2~Ub	6.13086e+06		120	13.1216	51.2289				E2~Ub	6.77364e+06		120	12.4615	50.0576
			E1~Ub + AMSN-Ub + E2 / Mg2+ (time = 60 s)	E1~Ub	2.7325e+06							E1~Ub + AMSN-Ub + E2 / Mg2+ (time = 60 s)	E1~Ub	2.53769e+06							E1~Ub + AMSN-Ub + E2 / Mg2+ (time = 60 s)	E1~Ub	3.11179e+06
				E2~Ub	6.73028e+06								E2~Ub	7.10022e+06								E2~Ub	7.86942e+06
			E1~Ub + AMSN-Ub + E2 / Mg2+ (time = 120 s)	E1~Ub	1.9358e+06							E1~Ub + AMSN-Ub + E2 / Mg2+ (time = 120 s)	E1~Ub	1.86554e+06							E1~Ub + AMSN-Ub + E2 / Mg2+ (time = 120 s)	E1~Ub	2.12042e+06
				E2~Ub	7.11122e+06								E2~Ub	7.28339e+06								E2~Ub	8.51767e+06
			Fluorescence				Normalised (RFU, % of initial E1~Ub)					Fluorescence				Normalised (RFU, % of initial E1~Ub)					Fluorescence				Normalised (RFU, % of initial E1~Ub)
			Lane / Sample	Band	Band Volume (sum of pixel intensities)		Time (sec)	E1~Ub	E2~Ub			Lane / Sample	Band	Band Volume (sum of pixel intensities)		Time (sec)	E1~Ub	E2~Ub			Lane / Sample	Band	Band Volume (sum of pixel intensities)		Time (sec)	E1~Ub	E2~Ub
			E1~Ub + AMSN-Ub + Mg2+ (no E2 added)	E1~Ub	1.20934e+07		0	100	0			E1~Ub + AMSN-Ub + Mg2+ (no E2 added)	E1~Ub	1.56899e+07		0	100	0			E1~Ub + AMSN-Ub + Mg2+ (no E2 added)	E1~Ub	1.64801e+07		0	100	0
			E1~Ub + AMSN-Ub + PPi + E2 / Mg2+ (time = 15 s)	E1~Ub	4.1365e+06		15	34.2047	41.0166			E1~Ub + AMSN-Ub + PPi + E2 / Mg2+ (time = 15 s)	E1~Ub	5.17112e+06		15	32.9583	45.315			E1~Ub + AMSN-Ub + PPi + E2 / Mg2+ (time = 15 s)	E1~Ub	5.64768e+06		15	34.2697	40.4468
				E2~Ub	4.96028e+06		30	20.1412	52.7698				E2~Ub	7.10987e+06		30	20.2825	55.2057				E2~Ub	6.66569e+06		30	20.1202	50.9103
			E1~Ub + AMSN-Ub + PPi + E2 / Mg2+ (time = 30 s)	E1~Ub	2.43575e+06		60	12.2964	63.0841			E1~Ub + AMSN-Ub + PPi + E2 / Mg2+ (time = 30 s)	E1~Ub	3.1823e+06		60	12.2563	58.6673			E1~Ub + AMSN-Ub + PPi + E2 / Mg2+ (time = 30 s)	E1~Ub	3.31583e+06		60	11.8874	54.9407
				E2~Ub	6.38163e+06		120	9.96548	63.9268				E2~Ub	8.66171e+06		120	9.55901	57.7358				E2~Ub	8.39008e+06		120	9.16768	56.7995
			E1~Ub + AMSN-Ub + PPi + E2 / Mg2+ (time = 60 s)	E1~Ub	1.48704e+06							E1~Ub + AMSN-Ub + PPi + E2 / Mg2+ (time = 60 s)	E1~Ub	1.923e+06							E1~Ub + AMSN-Ub + PPi + E2 / Mg2+ (time = 60 s)	E1~Ub	1.95906e+06
				E2~Ub	7.62898e+06								E2~Ub	9.20483e+06								E2~Ub	9.0543e+06
			E1~Ub + AMSN-Ub + PPi + E2 / Mg2+ (time = 120 s)	E1~Ub	1.20516e+06							E1~Ub + AMSN-Ub + PPi + E2 / Mg2+ (time = 120 s)	E1~Ub	1.4998e+06							E1~Ub + AMSN-Ub + PPi + E2 / Mg2+ (time = 120 s)	E1~Ub	1.51085e+06
				E2~Ub	7.73089e+06								E2~Ub	9.05868e+06								E2~Ub	9.36062e+06
