# Supplementary material for: Structural basis for transthiolation intermediates in the ubiquitin pathway
Source: Nature. 2024 Aug 14;633(8028):216–23. doi: 10.1038/s41586-024-07828-9 (PMC11374688; doi:10.1038/s41586-024-07828-9)
Supplement: Supplementary file 12 — Source Data Extended Data Fig. 9 [file 41586_2024_7828_MOESM12_ESM.xlsx]

## Sheet: Extended Data Fig 9c
	Plotted values
		Normalised E2-E3HECT Ub transfer at 15 s.
		E3HECT variant:	WT	Y383A	Y389A	R604A
			100	3.5356	0.4468	25.7253
			100	3.6688	0.3526	23.6083
			100	3.9518	0.436	26.403
		P-value from two-tailed unpaired t-test (compared to WT)		1.583e-11	5e-14	9.63387e-08
	Calculations
	In-gel fluorescence for E3HECT~Ub bands was quantified and background-subtracted using ImageQuant TL 10.2. The obtained band volumes in each replicate were normalized to the wild type (WT) in the replicate.
				Replicate 1		Replicate 2		Replicate 3
		Lane / Sample	Band	Band Volume	Normalised	Band Volume	Normalised	Band Volume	Normalised
		E2~Ub + E3HECT	E3HECT~Ub	2.46027e+07	100	2.60152e+07	100	2.63192e+07	100
		E2~Ub + E3HECT Y383A	E3HECT~Ub	869854	3.53561	954456	3.66884	1.04008e+06	3.95179
		E2~Ub + E3HECT Y389A	E3HECT~Ub	109931	0.446826	91738.5	0.352635	114762	0.436038
		E2~Ub + E3HECT R604A	E3HECT~Ub	6.32911e+06	25.7253	6.14175e+06	23.6083	6.94905e+06	26.403

## Sheet: Extended Data Fig 9d
	Plotted values
		Normalised E2-E3HECT Ub transfer at 15 s.
		E2 variant:	WT		R90D		R90A
		E3HECT variant:	WT	E451Q/E455Q	WT	E451Q/E455Q	WT	E451Q/E455Q
			100	64.2054	6.1288	27.1702	31.7375	37.9924
			100	73.3962	6.8555	28.9416	39.3891	44.7912
			100	73.7683	6.7431	29.79	39.2227	44.5431
		One-way ANOVA with Tukey's multiple comparisons test
				Mean Diff.	95.00% CI of diff.		P Value
		E2 WT + E3 WT vs. E2 WT + E3 EQ/EQ		29.5434	20.499227792177 to 38.587505541156		1.54459e-06
		E2 WT + E3 WT vs. E2 R90D + E3 WT		93.4242	84.380061125511 to 102.46833887449		2.54e-12
		E2 WT + E3 WT vs. E2 R90A + E3 WT		63.2169	54.172761125511 to 72.261038874489		2.2988e-10
		E2 WT + E3 EQ/EQ vs. E2 R90D + E3 EQ/EQ		41.8227	32.778561125511 to 50.866838874489		3.07631e-08
		E2 WT + E3 EQ/EQ vs. E2 R90A + E3 EQ/EQ		28.0144	18.970261125511 to 37.058538874489		2.75037e-06
		E2 R90D + E3 WT vs. E2 R90D + E3 EQ/EQ		-22.0581	-31.102272207823 to -13.013994458844		3.39765e-05
		E2 R90D + E3 EQ/EQ vs. E2 R90A + E3 EQ/EQ		-13.8083	-22.852438874489 to -4.7641611255106		0.00263243
		E2 R90A + E3 WT vs. E2 R90A + E3 EQ/EQ		-5.65913	-14.703272207823 to 3.3850055411561		0.347422
	Calculations
	In-gel fluorescence for E3HECT~Ub bands was quantified and background-subtracted using ImageQuant TL 10.2. The obtained band volumes in each replicate were normalized to the wild type (WT) in the replicate.
				Replicate 1		Replicate 2		Replicate 3
		Lane / Sample	Band	Band Volume	Normalised	Band Volume	Normalised	Band Volume	Normalised
		E2~Ub + E3HECT WT	E3HECT~Ub	2.24131e+07	100	2.30289e+07	100	2.44353e+07	100
		E2~Ub + E3HECT E451Q/E455Q	E3HECT~Ub	1.43904e+07	64.2054	1.69024e+07	73.3962	1.80255e+07	73.7683
		E2 R90D~Ub + E3HECT	E3HECT~Ub	1.37364e+06	6.12875	1.57875e+06	6.8555	1.6477e+06	6.74312
		E2 R90D~Ub + E3HECT E451Q/E455Q	E3HECT~Ub	6.08968e+06	27.1702	6.66494e+06	28.9416	7.2793e+06	29.79
		E2 R90A~Ub + E3HECT	E3HECT~Ub	7.11335e+06	31.7375	9.07089e+06	39.3891	9.58421e+06	39.2227
		E2 R90A~Ub + E3HECT E451Q/E455Q	E3HECT~Ub	8.51529e+06	37.9924	1.03149e+07	44.7912	1.08843e+07	44.5431
